# Supplementary material for: Snap-shots of cluster growth: structure and properties of a Zintl ion with an Fe3 core, [Fe3Sn18]4−
Source: Chem Sci. 2023 Dec 2;15(3):1018–26. doi: 10.1039/d3sc04709a (PMC10793239; doi:10.1039/d3sc04709a)
Supplement: SC-015-D3SC04709A-s001 [file SC-015-D3SC04709A-s001.cif]

# Electronic Supplementary Material (ESI) for Chemical Science.
# This journal is © The Royal Society of Chemistry 2023

####################################################################### 
# 
# This file contains crystal structure data downloaded from the 
# Cambridge Structural Database (CSD) hosted by the Cambridge 
# Crystallographic Data Centre (CCDC).
# 
# Full information about CCDC data access policies and citation 
# guidelines are available at http://www.ccdc.cam.ac.uk/access/V1 
# 
# Audit and citation data items may have been added by the CCDC. 
# Please retain this information to preserve the provenance of 
# this file and to allow appropriate attribution of the data. 
# 
#######################################################################

data_cwx
_database_code_depnum_ccdc_archive 'CCDC 2170116'
loop_
_audit_author_name
_audit_author_address
'Wei Xing Chen'
;Nankai University
China
;
_audit_update_record             
;
2022-05-03 deposited with the CCDC.	2023-12-01 downloaded from the CCDC.
;
_audit_creation_date             2021-03-19
_audit_creation_method           
;
Olex2 1.2
(compiled 2018.05.29 svn.r3508 for OlexSys, GUI svn.r5506)
;
_shelx_SHELXL_version_number     2014/7
_chemical_name_common            ?
_chemical_name_systematic        ?
_chemical_formula_moiety         'Fe3 Sn18, 4(C18 H36 K N2 O6)'
_chemical_formula_sum            'C72 H144 Fe3 K4 N8 O24 Sn18'
_chemical_formula_weight         3966.31
_chemical_melting_point          ?
loop_
_atom_type_symbol
_atom_type_description
_atom_type_scat_dispersion_real
_atom_type_scat_dispersion_imag
_atom_type_scat_source
C C 0.0181 0.0091 'International Tables Vol C Tables 4.2.6.8 and 6.1.1.4'
H H 0.0000 0.0000 'International Tables Vol C Tables 4.2.6.8 and 6.1.1.4'
N N 0.0311 0.0180 'International Tables Vol C Tables 4.2.6.8 and 6.1.1.4'
O O 0.0492 0.0322 'International Tables Vol C Tables 4.2.6.8 and 6.1.1.4'
K K 0.3868 1.0657 'International Tables Vol C Tables 4.2.6.8 and 6.1.1.4'
Fe Fe -1.1336 3.1974 'International Tables Vol C Tables 4.2.6.8 and 6.1.1.4'
Sn Sn 0.0259 5.4591 'International Tables Vol C Tables 4.2.6.8 and 6.1.1.4'

_shelx_space_group_comment       
;
The symmetry employed for this shelxl refinement is uniquely defined
by the following loop, which should always be used as a source of
symmetry information in preference to the above space-group names.
They are only intended as comments.
;
_space_group_crystal_system      monoclinic
_space_group_IT_number           14
_space_group_name_H-M_alt        'P 1 21/c 1'
_space_group_name_Hall           '-P 2ybc'
loop_
_space_group_symop_operation_xyz
'x, y, z'
'-x, y+1/2, -z+1/2'
'-x, -y, -z'
'x, -y-1/2, z-1/2'

_cell_length_a                   14.8596(3)
_cell_length_b                   25.1992(4)
_cell_length_c                   18.7930(5)
_cell_angle_alpha                90
_cell_angle_beta                 108.689(3)
_cell_angle_gamma                90
_cell_volume                     6666.0(3)
_cell_formula_units_Z            2
_cell_measurement_reflns_used    12326
_cell_measurement_temperature    100.00(10)
_cell_measurement_theta_max      72.7450
_cell_measurement_theta_min      3.6220
_shelx_estimated_absorpt_T_max   0.171
_shelx_estimated_absorpt_T_min   0.073
_exptl_absorpt_coefficient_mu    30.352
_exptl_absorpt_correction_T_max  1.00000
_exptl_absorpt_correction_T_min  0.54972
_exptl_absorpt_correction_type   multi-scan
_exptl_absorpt_process_details   
;
CrysAlisPro 1.171.40.84a (Rigaku Oxford Diffraction, 2020)
Empirical absorption correction using spherical harmonics,
implemented in SCALE3 ABSPACK scaling algorithm.
;
_exptl_absorpt_special_details   ?
_exptl_crystal_colour            'metallic yellowish green'
_exptl_crystal_colour_lustre     metallic
_exptl_crystal_colour_modifier   yellowish
_exptl_crystal_colour_primary    green
_exptl_crystal_density_diffrn    1.976
_exptl_crystal_density_meas      ?
_exptl_crystal_density_method    ?
_exptl_crystal_description       block
_exptl_crystal_F_000             3756
_exptl_crystal_size_max          0.18
_exptl_crystal_size_mid          0.13
_exptl_crystal_size_min          0.09
_exptl_transmission_factor_max   ?
_exptl_transmission_factor_min   ?
_diffrn_reflns_av_R_equivalents  0.0440
_diffrn_reflns_av_unetI/netI     0.0420
_diffrn_reflns_Laue_measured_fraction_full 0.995
_diffrn_reflns_Laue_measured_fraction_max 0.995
_diffrn_reflns_limit_h_max       17
_diffrn_reflns_limit_h_min       -15
_diffrn_reflns_limit_k_max       29
_diffrn_reflns_limit_k_min       -23
_diffrn_reflns_limit_l_max       14
_diffrn_reflns_limit_l_min       -22
_diffrn_reflns_number            32123
_diffrn_reflns_point_group_measured_fraction_full 0.995
_diffrn_reflns_point_group_measured_fraction_max 0.995
_diffrn_reflns_theta_full        65.999
_diffrn_reflns_theta_max         65.999
_diffrn_reflns_theta_min         3.508
_diffrn_ambient_environment      N~2~
_diffrn_ambient_temperature      100.00(10)
_diffrn_detector                 'Hybrid Pixel Array Detector'
_diffrn_detector_area_resol_mean 10.0000
_diffrn_measured_fraction_theta_full 0.995
_diffrn_measured_fraction_theta_max 0.995
_diffrn_measurement_details      
;
List of Runs (angles in degrees, time in seconds):

  # Type    Start    End  Width  t~exp~   \w     \q     \k     \f   Frames
#--------------------------------------------------------------------------
  1  \w    -37.00 -10.00   0.50    2.33    --  -35.00 -82.00 -90.00   54
  2  \w   -103.00 -89.00   0.50    2.33    --  -35.00 -77.00   0.00   28
  3  \w    -54.00  29.00   0.50    2.33    --  -35.00  82.00 -60.00  166
  4  \w   -106.00 -76.00   0.50    2.33    --  -35.00 -77.00 -60.00   60
  5  \w   -110.00 -80.00   0.50    2.33    --  -35.00 -77.00-150.00   60
  6  \w   -109.00 -80.00   0.50    2.33    --  -35.00 -77.00 -90.00   58
  7  \w      2.00  32.00   0.50    2.33    --   43.10  77.00-180.00   60
  8  \w      8.00  43.00   0.50    2.33    --   43.10  77.00-150.00   70
  9  \w     76.00 107.00   0.50    2.33    --   43.10  77.00 150.00   62
 10  \w     72.00 184.00   0.50    8.34    --  104.50  45.00-150.00  224
 11  \w     65.00 191.00   0.50    8.34    --  104.50  45.00-180.00  252
 12  \w     55.00 155.00   0.50    8.34    --  104.50 -30.00   0.00  200
 13  \w     16.00  85.00   0.50    8.34    --  104.50 -61.00 -30.00  138
 14  \w     16.00 126.00   0.50    8.34    --  104.50 -61.00   0.00  220
 15  \w    129.00 161.00   0.50    8.34    --  104.50  77.00 120.00   64
 16  \w    102.00 127.00   0.50    8.34    --  104.50 -82.00 -30.00   50
 17  \w     24.00  49.00   0.50    8.34    --  104.50 -82.00 -30.00   50
;
_diffrn_measurement_device       'four-circle diffractometer'
_diffrn_measurement_device_type  'XtaLAB AFC12 (RINC): Kappa single'
_diffrn_measurement_method       '\w scans'
_diffrn_orient_matrix_type       
'CrysAlisPro convention (1999,Acta A55,543-557)'
_diffrn_orient_matrix_UB_11      0.0736136000
_diffrn_orient_matrix_UB_12      0.0389454000
_diffrn_orient_matrix_UB_13      -0.0122470000
_diffrn_orient_matrix_UB_21      -0.0326176000
_diffrn_orient_matrix_UB_22      -0.0142476000
_diffrn_orient_matrix_UB_23      -0.0840998000
_diffrn_orient_matrix_UB_31      -0.0741119000
_diffrn_orient_matrix_UB_32      0.0449670000
_diffrn_orient_matrix_UB_33      -0.0159209000
_diffrn_radiation_monochromator  mirror
_diffrn_radiation_probe          x-ray
_diffrn_radiation_type           CuK\a
_diffrn_radiation_wavelength     1.54184
_diffrn_source                   'Rotating-anode X-ray tube (dual wavelength)'
_diffrn_source_type              'Rigaku (Cu) X-ray DW Source'
_reflns_Friedel_coverage         0.000
_reflns_Friedel_fraction_full    .
_reflns_Friedel_fraction_max     .
_reflns_number_gt                9781
_reflns_number_total             11573
_reflns_odcompleteness_completeness 99.39
_reflns_odcompleteness_iscentric 1
_reflns_odcompleteness_theta     66.97
_reflns_special_details          
;
 Reflections were merged by SHELXL according to the crystal
 class for the calculation of statistics and refinement.
 
 Structure factors included contributions from the .fab file.
 
 _reflns_Friedel_fraction is defined as the number of unique
 Friedel pairs measured divided by the number that would be
 possible theoretically, ignoring centric projections and
 systematic absences.
;
_reflns_threshold_expression     'I > 2\s(I)'
_computing_cell_refinement       'CrysAlisPro 1.171.40.84a (Rigaku OD, 2020)'
_computing_data_collection       'CrysAlisPro 1.171.40.84a (Rigaku OD, 2020)'
_computing_data_reduction        'CrysAlisPro 1.171.40.84a (Rigaku OD, 2020)'
_computing_molecular_graphics    'Olex2 (Dolomanov et al., 2009)'
_computing_publication_material  'Olex2 (Dolomanov et al., 2009)'
_computing_structure_refinement  'XL (Sheldrick, 2008)'
_computing_structure_solution    'ShelXT (Sheldrick, 2015)'
_refine_diff_density_max         2.094
_refine_diff_density_min         -1.028
_refine_diff_density_rms         0.159
_refine_ls_extinction_coef       .
_refine_ls_extinction_method     none
_refine_ls_goodness_of_fit_ref   1.025
_refine_ls_hydrogen_treatment    constr
_refine_ls_matrix_type           full
_refine_ls_number_parameters     583
_refine_ls_number_reflns         11573
_refine_ls_number_restraints     0
_refine_ls_R_factor_all          0.0523
_refine_ls_R_factor_gt           0.0428
_refine_ls_restrained_S_all      1.025
_refine_ls_shift/su_max          0.002
_refine_ls_shift/su_mean         0.000
_refine_ls_structure_factor_coef Fsqd
_refine_ls_weighting_details     
'w=1/[\s^2^(Fo^2^)+(0.0544P)^2^+37.0479P] where P=(Fo^2^+2Fc^2^)/3'
_refine_ls_weighting_scheme      calc
_refine_ls_wR_factor_gt          0.1069
_refine_ls_wR_factor_ref         0.1116
_refine_special_details          ?
_olex2_refinement_description    
;
1. Fixed Uiso
 At 1.2 times of:
  All C(H,H) groups
2.a Secondary CH2 refined with riding coordinates:
 C1(H1A,H1B), C2(H2A,H2B), C3(H3A,H3B), C4(H4A,H4B), C5(H5A,H5B), C6(H6A,H6B),
 C7(H7A,H7B), C8(H8A,H8B), C9(H9A,H9B), C10(H10A,H10B), C11(H11A,H11B),
 C12(H12A,H12B), C13(H13A,H13B), C14(H14A,H14B), C15(H15A,H15B), C16(H16A,H16B),
  C17(H17A,H17B), C18(H18A,H18B), C19(H19A,H19B), C20(H20A,H20B), C21(H21A,
 H21B), C22(H22A,H22B), C23(H23A,H23B), C24(H24A,H24B), C25(H25A,H25B),
 C26(H26A,H26B), C27(H27A,H27B), C28(H28A,H28B), C29(H29A,H29B), C30(H30A,H30B),
  C31(H31A,H31B), C32(H32A,H32B), C33(H33A,H33B), C34(H34A,H34B), C35(H35A,
 H35B), C36(H36A,H36B)
;
_atom_sites_solution_hydrogens   geom
_atom_sites_solution_primary     dual
_atom_sites_solution_secondary   ?
loop_
_atom_site_label
_atom_site_type_symbol
_atom_site_fract_x
_atom_site_fract_y
_atom_site_fract_z
_atom_site_U_iso_or_equiv
_atom_site_adp_type
_atom_site_occupancy
_atom_site_site_symmetry_order
_atom_site_calc_flag
_atom_site_refinement_flags_posn
_atom_site_refinement_flags_adp
_atom_site_refinement_flags_occupancy
_atom_site_disorder_assembly
_atom_site_disorder_group
Sn1 Sn -0.00414(4) 0.48198(2) 0.26804(3) 0.04173(14) Uani 1 1 d . . . . .
Sn2 Sn 0.09727(5) 0.38870(2) 0.23348(3) 0.04554(15) Uani 1 1 d . . . . .
Sn3 Sn 0.19798(4) 0.49161(2) 0.27737(3) 0.03989(13) Uani 1 1 d . . . . .
Sn4 Sn 0.06307(4) 0.57686(2) 0.19593(2) 0.03270(12) Uani 1 1 d . . . . .
Sn5 Sn -0.11019(3) 0.53168(2) 0.08097(3) 0.03874(13) Uani 1 1 d . . . . .
Sn6 Sn -0.09851(4) 0.41811(3) 0.12720(3) 0.05068(16) Uani 1 1 d . . . . .
Sn7 Sn 0.03455(4) 0.39749(2) 0.04020(2) 0.03443(12) Uani 1 1 d . . . . .
Sn8 Sn 0.22162(4) 0.43381(2) 0.14482(3) 0.04235(14) Uani 1 1 d . . . . .
Sn9 Sn 0.16333(3) 0.54328(2) 0.08674(2) 0.03133(12) Uani 1 1 d . . . . .
Fe1 Fe 0.05317(7) 0.47974(4) 0.13345(5) 0.0247(2) Uani 1 1 d . . . . .
Fe2 Fe 0.0000 0.5000 0.0000 0.0233(3) Uani 1 2 d S T P . .
K1 K 0.35499(10) 0.14611(6) 0.15187(8) 0.0292(3) Uani 1 1 d . . . . .
K2 K 0.70417(11) 0.33364(6) 0.40120(8) 0.0331(3) Uani 1 1 d . . . . .
O1 O 0.4886(4) 0.2291(2) 0.1867(4) 0.0522(15) Uani 1 1 d . . . . .
O2 O 0.2930(4) 0.2507(2) 0.1285(3) 0.0520(15) Uani 1 1 d . . . . .
O3 O 0.2245(4) 0.1051(2) 0.0200(3) 0.0481(14) Uani 1 1 d . . . . .
O4 O 0.4221(4) 0.0959(2) 0.0426(3) 0.0415(13) Uani 1 1 d . . . . .
O5 O 0.4496(4) 0.0851(2) 0.2793(3) 0.0434(13) Uani 1 1 d . . . . .
O6 O 0.2661(5) 0.1225(3) 0.2601(4) 0.0596(17) Uani 1 1 d . . . . .
O7 O 0.7638(4) 0.4369(2) 0.4572(3) 0.0413(13) Uani 1 1 d . . . . .
O8 O 0.8383(4) 0.3454(2) 0.5445(3) 0.0394(12) Uani 1 1 d . . . . .
O9 O 0.5667(4) 0.2736(2) 0.4455(3) 0.0440(13) Uani 1 1 d . . . . .
O10 O 0.5087(4) 0.3562(2) 0.3362(3) 0.0448(13) Uani 1 1 d . . . . .
O11 O 0.7605(6) 0.3435(3) 0.2730(4) 0.070(2) Uani 1 1 d . . . . .
O12 O 0.8098(4) 0.2548(2) 0.3598(3) 0.0412(12) Uani 1 1 d . . . . .
N1 N 0.5628(4) 0.1217(3) 0.1867(4) 0.0442(16) Uani 1 1 d . . . . .
N2 N 0.1476(5) 0.1697(3) 0.1173(6) 0.066(2) Uani 1 1 d . . . . .
N3 N 0.6424(5) 0.4294(3) 0.2983(3) 0.0405(15) Uani 1 1 d . . . . .
N4 N 0.7634(5) 0.2377(3) 0.4989(3) 0.0376(14) Uani 1 1 d . . . . .
C1 C 0.6186(6) 0.1683(4) 0.2192(7) 0.070(3) Uani 1 1 d . . . . .
H1A H 0.6828 0.1636 0.2179 0.084 Uiso 1 1 calc R . . . .
H1B H 0.6218 0.1713 0.2714 0.084 Uiso 1 1 calc R . . . .
C2 C 0.5791(7) 0.2184(5) 0.1795(9) 0.081(4) Uani 1 1 d . . . . .
H2A H 0.6219 0.2475 0.2007 0.098 Uiso 1 1 calc R . . . .
H2B H 0.5733 0.2153 0.1268 0.098 Uiso 1 1 calc R . . . .
C3 C 0.4504(8) 0.2784(4) 0.1524(8) 0.082(4) Uani 1 1 d . . . . .
H3A H 0.4405 0.2768 0.0988 0.098 Uiso 1 1 calc R . . . .
H3B H 0.4950 0.3068 0.1734 0.098 Uiso 1 1 calc R . . . .
C4 C 0.3605(7) 0.2894(4) 0.1650(6) 0.061(3) Uani 1 1 d . . . . .
H4A H 0.3695 0.2890 0.2185 0.074 Uiso 1 1 calc R . . . .
H4B H 0.3379 0.3243 0.1457 0.074 Uiso 1 1 calc R . . . .
C5 C 0.2042(9) 0.2632(5) 0.1381(8) 0.082(4) Uani 1 1 d . . . . .
H5A H 0.1860 0.2992 0.1215 0.098 Uiso 1 1 calc R . . . .
H5B H 0.2094 0.2606 0.1907 0.098 Uiso 1 1 calc R . . . .
C6 C 0.1308(8) 0.2250(4) 0.0929(9) 0.088(4) Uani 1 1 d . . . . .
H6A H 0.0692 0.2358 0.0955 0.106 Uiso 1 1 calc R . . . .
H6B H 0.1283 0.2273 0.0408 0.106 Uiso 1 1 calc R . . . .
C7 C 0.0932(7) 0.1341(5) 0.0589(8) 0.078(4) Uani 1 1 d . . . . .
H7A H 0.0283 0.1470 0.0400 0.093 Uiso 1 1 calc R . . . .
H7B H 0.0917 0.0994 0.0809 0.093 Uiso 1 1 calc R . . . .
C8 C 0.1308(7) 0.1281(5) -0.0061(7) 0.074(3) Uani 1 1 d . . . . .
H8A H 0.0887 0.1054 -0.0441 0.089 Uiso 1 1 calc R . . . .
H8B H 0.1334 0.1625 -0.0285 0.089 Uiso 1 1 calc R . . . .
C9 C 0.2625(7) 0.0980(4) -0.0388(5) 0.059(3) Uani 1 1 d . . . . .
H9A H 0.2754 0.1323 -0.0568 0.071 Uiso 1 1 calc R . . . .
H9B H 0.2166 0.0797 -0.0801 0.071 Uiso 1 1 calc R . . . .
C10 C 0.3504(8) 0.0670(4) -0.0128(5) 0.054(2) Uani 1 1 d . . . . .
H10A H 0.3384 0.0337 0.0084 0.065 Uiso 1 1 calc R . . . .
H10B H 0.3723 0.0590 -0.0550 0.065 Uiso 1 1 calc R . . . .
C11 C 0.5095(7) 0.0702(4) 0.0671(5) 0.050(2) Uani 1 1 d . . . . .
H11A H 0.5284 0.0601 0.0242 0.060 Uiso 1 1 calc R . . . .
H11B H 0.5039 0.0381 0.0940 0.060 Uiso 1 1 calc R . . . .
C12 C 0.5826(6) 0.1054(4) 0.1171(6) 0.058(3) Uani 1 1 d . . . . .
H12A H 0.5880 0.1370 0.0893 0.069 Uiso 1 1 calc R . . . .
H12B H 0.6433 0.0873 0.1311 0.069 Uiso 1 1 calc R . . . .
C13 C 0.5873(6) 0.0776(4) 0.2406(5) 0.049(2) Uani 1 1 d . . . . .
H13A H 0.6559 0.0744 0.2599 0.059 Uiso 1 1 calc R . . . .
H13B H 0.5625 0.0449 0.2143 0.059 Uiso 1 1 calc R . . . .
C14 C 0.5503(7) 0.0833(4) 0.3055(5) 0.054(2) Uani 1 1 d . . . . .
H14A H 0.5714 0.0535 0.3394 0.064 Uiso 1 1 calc R . . . .
H14B H 0.5752 0.1156 0.3328 0.064 Uiso 1 1 calc R . . . .
C15 C 0.4136(9) 0.0911(5) 0.3407(5) 0.067(3) Uani 1 1 d . . . . .
H15A H 0.4290 0.1262 0.3626 0.080 Uiso 1 1 calc R . . . .
H15B H 0.4425 0.0650 0.3792 0.080 Uiso 1 1 calc R . . . .
C16 C 0.3097(9) 0.0838(4) 0.3131(6) 0.067(3) Uani 1 1 d . . . . .
H16A H 0.2950 0.0489 0.2905 0.080 Uiso 1 1 calc R . . . .
H16B H 0.2851 0.0857 0.3549 0.080 Uiso 1 1 calc R . . . .
C17 C 0.1664(8) 0.1135(5) 0.2302(8) 0.081(4) Uani 1 1 d . . . . .
H17A H 0.1405 0.1068 0.2706 0.097 Uiso 1 1 calc R . . . .
H17B H 0.1538 0.0828 0.1974 0.097 Uiso 1 1 calc R . . . .
C18 C 0.1217(8) 0.1613(6) 0.1876(9) 0.091(4) Uani 1 1 d . . . . .
H18A H 0.1409 0.1922 0.2197 0.109 Uiso 1 1 calc R . . . .
H18B H 0.0532 0.1580 0.1742 0.109 Uiso 1 1 calc R . . . .
C19 C 0.6685(7) 0.4776(3) 0.3444(5) 0.053(2) Uani 1 1 d . . . . .
H19A H 0.6227 0.4833 0.3705 0.064 Uiso 1 1 calc R . . . .
H19B H 0.6654 0.5078 0.3117 0.064 Uiso 1 1 calc R . . . .
C20 C 0.7670(7) 0.4747(3) 0.4014(5) 0.052(2) Uani 1 1 d . . . . .
H20A H 0.8127 0.4637 0.3773 0.062 Uiso 1 1 calc R . . . .
H20B H 0.7858 0.5092 0.4242 0.062 Uiso 1 1 calc R . . . .
C21 C 0.8493(6) 0.4370(4) 0.5190(5) 0.046(2) Uani 1 1 d . . . . .
H21A H 0.8604 0.4720 0.5415 0.055 Uiso 1 1 calc R . . . .
H21B H 0.9025 0.4280 0.5019 0.055 Uiso 1 1 calc R . . . .
C22 C 0.8416(6) 0.3977(4) 0.5754(4) 0.045(2) Uani 1 1 d . . . . .
H22A H 0.8959 0.4008 0.6207 0.054 Uiso 1 1 calc R . . . .
H22B H 0.7845 0.4043 0.5884 0.054 Uiso 1 1 calc R . . . .
C23 C 0.8350(6) 0.3049(3) 0.5969(4) 0.0429(19) Uani 1 1 d . . . . .
H23A H 0.7749 0.3066 0.6068 0.051 Uiso 1 1 calc R . . . .
H23B H 0.8856 0.3104 0.6440 0.051 Uiso 1 1 calc R . . . .
C24 C 0.8460(6) 0.2513(4) 0.5653(4) 0.0445(19) Uani 1 1 d . . . . .
H24A H 0.9032 0.2511 0.5511 0.053 Uiso 1 1 calc R . . . .
H24B H 0.8530 0.2245 0.6038 0.053 Uiso 1 1 calc R . . . .
C25 C 0.6872(6) 0.2178(4) 0.5235(4) 0.0448(19) Uani 1 1 d . . . . .
H25A H 0.6848 0.2383 0.5665 0.054 Uiso 1 1 calc R . . . .
H25B H 0.7010 0.1813 0.5398 0.054 Uiso 1 1 calc R . . . .
C26 C 0.5913(6) 0.2198(3) 0.4640(5) 0.047(2) Uani 1 1 d . . . . .
H26A H 0.5931 0.2007 0.4198 0.056 Uiso 1 1 calc R . . . .
H26B H 0.5441 0.2033 0.4825 0.056 Uiso 1 1 calc R . . . .
C27 C 0.4731(6) 0.2781(4) 0.3935(5) 0.053(2) Uani 1 1 d . . . . .
H27A H 0.4278 0.2625 0.4147 0.064 Uiso 1 1 calc R . . . .
H27B H 0.4690 0.2593 0.3475 0.064 Uiso 1 1 calc R . . . .
C28 C 0.4504(6) 0.3351(4) 0.3769(5) 0.050(2) Uani 1 1 d . . . . .
H28A H 0.3839 0.3389 0.3474 0.059 Uiso 1 1 calc R . . . .
H28B H 0.4614 0.3545 0.4235 0.059 Uiso 1 1 calc R . . . .
C29 C 0.4861(6) 0.4102(4) 0.3153(5) 0.050(2) Uani 1 1 d . . . . .
H29A H 0.5040 0.4325 0.3597 0.059 Uiso 1 1 calc R . . . .
H29B H 0.4183 0.4138 0.2905 0.059 Uiso 1 1 calc R . . . .
C30 C 0.5391(6) 0.4272(3) 0.2631(4) 0.047(2) Uani 1 1 d . . . . .
H30A H 0.5244 0.4027 0.2211 0.057 Uiso 1 1 calc R . . . .
H30B H 0.5166 0.4620 0.2432 0.057 Uiso 1 1 calc R . . . .
C31 C 0.6890(7) 0.4288(3) 0.2407(4) 0.0445(19) Uani 1 1 d . . . . .
H31A H 0.7515 0.4446 0.2611 0.053 Uiso 1 1 calc R . . . .
H31B H 0.6525 0.4504 0.1987 0.053 Uiso 1 1 calc R . . . .
C32 C 0.6995(7) 0.3740(3) 0.2125(5) 0.046(2) Uani 1 1 d . . . . .
H32A H 0.6377 0.3571 0.1934 0.055 Uiso 1 1 calc R . . . .
H32B H 0.7264 0.3763 0.1719 0.055 Uiso 1 1 calc R . . . .
C33 C 0.8133(7) 0.3057(5) 0.2540(6) 0.064(3) Uani 1 1 d . . . . .
H33A H 0.8569 0.3225 0.2320 0.077 Uiso 1 1 calc R . . . .
H33B H 0.7719 0.2826 0.2164 0.077 Uiso 1 1 calc R . . . .
C34 C 0.8671(6) 0.2742(4) 0.3183(5) 0.047(2) Uani 1 1 d . . . . .
H34A H 0.8960 0.2445 0.3009 0.056 Uiso 1 1 calc R . . . .
H34B H 0.9178 0.2957 0.3509 0.056 Uiso 1 1 calc R . . . .
C35 C 0.8566(6) 0.2164(3) 0.4126(5) 0.045(2) Uani 1 1 d . . . . .
H35A H 0.9130 0.2317 0.4483 0.054 Uiso 1 1 calc R . . . .
H35B H 0.8760 0.1870 0.3875 0.054 Uiso 1 1 calc R . . . .
C36 C 0.7899(6) 0.1967(3) 0.4534(5) 0.045(2) Uani 1 1 d . . . . .
H36A H 0.7325 0.1832 0.4166 0.054 Uiso 1 1 calc R . . . .
H36B H 0.8199 0.1675 0.4858 0.054 Uiso 1 1 calc R . . . .

loop_
_atom_site_aniso_label
_atom_site_aniso_U_11
_atom_site_aniso_U_22
_atom_site_aniso_U_33
_atom_site_aniso_U_23
_atom_site_aniso_U_13
_atom_site_aniso_U_12
Sn1 0.0581(3) 0.0442(3) 0.0284(2) -0.0037(2) 0.0215(2) -0.0059(2)
Sn2 0.0694(4) 0.0348(3) 0.0278(2) 0.0011(2) 0.0091(2) 0.0006(3)
Sn3 0.0397(3) 0.0409(3) 0.0239(2) -0.0047(2) -0.0111(2) 0.0027(2)
Sn4 0.0385(3) 0.0329(2) 0.0242(2) -0.00080(18) 0.00648(19) 0.0017(2)
Sn5 0.0251(2) 0.0667(3) 0.0228(2) -0.0006(2) 0.00547(18) 0.0089(2)
Sn6 0.0434(3) 0.0621(4) 0.0497(3) -0.0115(3) 0.0193(3) -0.0240(3)
Sn7 0.0428(3) 0.0329(2) 0.0217(2) -0.00374(18) 0.00217(19) -0.0036(2)
Sn8 0.0284(3) 0.0428(3) 0.0503(3) -0.0079(2) 0.0048(2) 0.0051(2)
Sn9 0.0219(2) 0.0451(3) 0.0220(2) 0.00126(19) -0.00005(17) -0.00589(19)
Fe1 0.0237(5) 0.0334(5) 0.0130(4) -0.0013(4) 0.0003(4) -0.0025(4)
Fe2 0.0205(7) 0.0325(7) 0.0129(6) -0.0018(5) -0.0005(5) 0.0010(6)
K1 0.0245(7) 0.0338(7) 0.0282(7) -0.0031(6) 0.0067(6) -0.0031(6)
K2 0.0347(8) 0.0369(8) 0.0216(6) -0.0053(6) 0.0004(6) 0.0077(6)
O1 0.043(3) 0.037(3) 0.069(4) 0.008(3) 0.007(3) -0.010(3)
O2 0.054(4) 0.044(3) 0.052(3) -0.008(3) 0.009(3) 0.001(3)
O3 0.039(3) 0.053(3) 0.036(3) -0.001(3) -0.012(2) 0.000(3)
O4 0.051(3) 0.044(3) 0.029(3) -0.001(2) 0.012(2) 0.011(3)
O5 0.051(3) 0.059(3) 0.019(2) 0.003(2) 0.011(2) -0.007(3)
O6 0.058(4) 0.064(4) 0.074(4) -0.002(3) 0.044(4) -0.013(3)
O7 0.039(3) 0.045(3) 0.031(3) -0.014(2) -0.001(2) 0.000(2)
O8 0.038(3) 0.049(3) 0.024(2) -0.011(2) 0.000(2) 0.008(2)
O9 0.036(3) 0.050(3) 0.039(3) 0.002(2) 0.002(2) 0.004(2)
O10 0.038(3) 0.051(3) 0.039(3) -0.005(2) 0.004(2) 0.014(3)
O11 0.122(6) 0.062(4) 0.045(3) 0.018(3) 0.053(4) 0.037(4)
O12 0.037(3) 0.047(3) 0.041(3) 0.008(2) 0.014(2) 0.012(2)
N1 0.024(3) 0.056(4) 0.046(4) 0.009(3) 0.002(3) -0.004(3)
N2 0.032(4) 0.052(5) 0.110(7) 0.001(5) 0.018(4) 0.002(3)
N3 0.047(4) 0.043(4) 0.027(3) -0.006(3) 0.006(3) 0.007(3)
N4 0.042(4) 0.044(4) 0.024(3) -0.001(3) 0.007(3) 0.011(3)
C1 0.027(4) 0.075(7) 0.089(8) 0.013(6) -0.007(5) -0.007(4)
C2 0.044(6) 0.069(7) 0.126(11) 0.012(7) 0.021(6) -0.021(5)
C3 0.059(7) 0.051(6) 0.116(10) 0.019(6) 0.002(7) -0.017(5)
C4 0.058(6) 0.039(5) 0.072(6) -0.007(4) -0.001(5) 0.005(4)
C5 0.074(8) 0.059(7) 0.121(11) -0.005(7) 0.043(8) 0.023(6)
C6 0.040(6) 0.058(6) 0.157(13) 0.007(7) 0.017(7) 0.020(5)
C7 0.027(5) 0.076(7) 0.121(10) 0.007(7) 0.012(6) 0.002(5)
C8 0.028(5) 0.079(7) 0.084(8) 0.005(6) -0.026(5) 0.000(5)
C9 0.074(7) 0.054(5) 0.025(4) -0.002(4) -0.019(4) -0.014(5)
C10 0.088(7) 0.044(5) 0.031(4) -0.007(4) 0.019(4) -0.008(5)
C11 0.066(6) 0.059(5) 0.033(4) 0.015(4) 0.026(4) 0.029(5)
C12 0.038(5) 0.082(7) 0.063(6) 0.032(5) 0.030(4) 0.023(5)
C13 0.035(4) 0.065(6) 0.036(4) 0.008(4) -0.004(3) 0.012(4)
C14 0.050(5) 0.070(6) 0.029(4) 0.005(4) -0.005(4) 0.004(4)
C15 0.091(8) 0.085(7) 0.034(5) 0.002(5) 0.033(5) -0.007(6)
C16 0.093(8) 0.063(6) 0.063(6) 0.010(5) 0.050(6) -0.009(6)
C17 0.060(7) 0.093(9) 0.108(10) -0.001(8) 0.053(7) -0.020(6)
C18 0.053(7) 0.108(10) 0.134(12) -0.023(9) 0.063(8) -0.004(7)
C19 0.070(6) 0.036(4) 0.045(5) -0.005(4) 0.006(4) 0.008(4)
C20 0.069(6) 0.035(4) 0.044(5) -0.012(4) 0.009(4) -0.003(4)
C21 0.031(4) 0.053(5) 0.043(4) -0.018(4) -0.005(3) 0.000(4)
C22 0.037(4) 0.065(5) 0.025(4) -0.016(4) -0.002(3) 0.007(4)
C23 0.040(4) 0.063(5) 0.018(3) -0.001(3) -0.002(3) 0.009(4)
C24 0.042(5) 0.057(5) 0.030(4) 0.009(4) 0.004(3) 0.015(4)
C25 0.050(5) 0.051(5) 0.031(4) 0.003(4) 0.010(4) 0.003(4)
C26 0.047(5) 0.052(5) 0.041(4) 0.001(4) 0.012(4) 0.002(4)
C27 0.037(5) 0.064(6) 0.048(5) -0.003(4) 0.001(4) 0.001(4)
C28 0.032(4) 0.071(6) 0.039(4) -0.004(4) 0.003(3) 0.010(4)
C29 0.035(4) 0.062(6) 0.045(5) 0.001(4) 0.004(4) 0.022(4)
C30 0.050(5) 0.045(5) 0.035(4) -0.006(4) -0.004(4) 0.014(4)
C31 0.054(5) 0.041(4) 0.032(4) 0.002(3) 0.006(4) -0.003(4)
C32 0.054(5) 0.050(5) 0.039(4) -0.002(4) 0.023(4) 0.001(4)
C33 0.051(6) 0.082(7) 0.065(6) 0.017(5) 0.028(5) 0.004(5)
C34 0.047(5) 0.049(5) 0.051(5) -0.005(4) 0.025(4) 0.000(4)
C35 0.051(5) 0.048(5) 0.038(4) -0.003(4) 0.015(4) 0.015(4)
C36 0.056(5) 0.040(4) 0.037(4) 0.006(3) 0.012(4) 0.020(4)

_geom_special_details            
;
 All esds (except the esd in the dihedral angle between two l.s. planes)
 are estimated using the full covariance matrix.  The cell esds are taken
 into account individually in the estimation of esds in distances, angles
 and torsion angles; correlations between esds in cell parameters are only
 used when they are defined by crystal symmetry.  An approximate (isotropic)
 treatment of cell esds is used for estimating esds involving l.s. planes.
;
loop_
_geom_bond_atom_site_label_1
_geom_bond_atom_site_label_2
_geom_bond_distance
_geom_bond_site_symmetry_2
_geom_bond_publ_flag
Sn1 Sn2 2.9739(8) . ?
Sn1 Sn3 2.9618(8) . ?
Sn1 Sn4 3.0688(7) . ?
Sn1 Sn6 3.0305(8) . ?
Sn1 Fe1 2.9166(11) . ?
Sn2 Sn3 2.9755(8) . ?
Sn2 Sn6 3.0460(9) . ?
Sn2 Sn8 3.0751(8) . ?
Sn2 Fe1 2.9047(11) . ?
Sn3 Sn4 3.0016(7) . ?
Sn3 Sn8 3.0019(8) . ?
Sn3 Fe1 2.8819(10) . ?
Sn4 Sn5 3.0046(7) . ?
Sn4 Sn9 3.0175(7) . ?
Sn4 Fe1 2.6979(11) . ?
Sn5 Sn6 2.9799(9) . ?
Sn5 Fe1 2.6541(11) . ?
Sn5 Fe2 2.6889(5) . ?
Sn6 Sn7 2.9873(8) . ?
Sn6 Fe1 2.7086(11) . ?
Sn7 Sn8 2.9880(7) . ?
Sn7 Fe1 2.6707(11) . ?
Sn7 Fe2 2.6942(5) . ?
Sn8 Sn9 2.9908(7) . ?
Sn8 Fe1 2.7034(12) . ?
Sn9 Fe1 2.6332(11) . ?
Sn9 Fe2 2.6836(4) . ?
Fe1 Fe2 2.4300(9) . ?
Fe2 Sn5 2.6889(5) 3_565 ?
Fe2 Sn7 2.6941(5) 3_565 ?
Fe2 Sn9 2.6836(4) 3_565 ?
Fe2 Fe1 2.4301(9) 3_565 ?
K1 O1 2.812(6) . ?
K1 O2 2.781(6) . ?
K1 O3 2.809(5) . ?
K1 O4 2.850(5) . ?
K1 O5 2.813(5) . ?
K1 O6 2.821(6) . ?
K1 N1 3.007(7) . ?
K1 N2 2.999(8) . ?
K2 O7 2.841(5) . ?
K2 O8 2.805(5) . ?
K2 O9 2.871(6) . ?
K2 O10 2.825(6) . ?
K2 O11 2.803(6) . ?
K2 O12 2.794(5) . ?
K2 N3 3.045(7) . ?
K2 N4 2.992(6) . ?
O1 C2 1.419(13) . ?
O1 C3 1.432(12) . ?
O2 C4 1.409(11) . ?
O2 C5 1.421(12) . ?
O3 C8 1.441(11) . ?
O3 C9 1.404(12) . ?
O4 C10 1.429(10) . ?
O4 C11 1.392(10) . ?
O5 C14 1.418(11) . ?
O5 C15 1.428(10) . ?
O6 C16 1.397(13) . ?
O6 C17 1.424(13) . ?
O7 C20 1.428(11) . ?
O7 C21 1.421(9) . ?
O8 C22 1.436(10) . ?
O8 C23 1.430(10) . ?
O9 C26 1.417(10) . ?
O9 C27 1.426(10) . ?
O10 C28 1.430(11) . ?
O10 C29 1.426(10) . ?
O11 C32 1.430(11) . ?
O11 C33 1.353(12) . ?
O12 C34 1.414(10) . ?
O12 C35 1.400(10) . ?
N1 C1 1.455(12) . ?
N1 C12 1.487(12) . ?
N1 C13 1.469(11) . ?
N2 C6 1.465(14) . ?
N2 C7 1.446(15) . ?
N2 C18 1.505(16) . ?
N3 C19 1.470(10) . ?
N3 C30 1.466(11) . ?
N3 C31 1.459(11) . ?
N4 C24 1.483(10) . ?
N4 C25 1.443(11) . ?
N4 C36 1.473(10) . ?
C1 H1A 0.9700 . ?
C1 H1B 0.9700 . ?
C1 C2 1.489(15) . ?
C2 H2A 0.9700 . ?
C2 H2B 0.9700 . ?
C3 H3A 0.9700 . ?
C3 H3B 0.9700 . ?
C3 C4 1.455(16) . ?
C4 H4A 0.9700 . ?
C4 H4B 0.9700 . ?
C5 H5A 0.9700 . ?
C5 H5B 0.9700 . ?
C5 C6 1.497(17) . ?
C6 H6A 0.9700 . ?
C6 H6B 0.9700 . ?
C7 H7A 0.9700 . ?
C7 H7B 0.9700 . ?
C7 C8 1.505(18) . ?
C8 H8A 0.9700 . ?
C8 H8B 0.9700 . ?
C9 H9A 0.9700 . ?
C9 H9B 0.9700 . ?
C9 C10 1.466(14) . ?
C10 H10A 0.9700 . ?
C10 H10B 0.9700 . ?
C11 H11A 0.9700 . ?
C11 H11B 0.9700 . ?
C11 C12 1.481(14) . ?
C12 H12A 0.9700 . ?
C12 H12B 0.9700 . ?
C13 H13A 0.9700 . ?
C13 H13B 0.9700 . ?
C13 C14 1.495(13) . ?
C14 H14A 0.9700 . ?
C14 H14B 0.9700 . ?
C15 H15A 0.9700 . ?
C15 H15B 0.9700 . ?
C15 C16 1.474(16) . ?
C16 H16A 0.9700 . ?
C16 H16B 0.9700 . ?
C17 H17A 0.9700 . ?
C17 H17B 0.9700 . ?
C17 C18 1.479(19) . ?
C18 H18A 0.9700 . ?
C18 H18B 0.9700 . ?
C19 H19A 0.9700 . ?
C19 H19B 0.9700 . ?
C19 C20 1.514(13) . ?
C20 H20A 0.9700 . ?
C20 H20B 0.9700 . ?
C21 H21A 0.9700 . ?
C21 H21B 0.9700 . ?
C21 C22 1.480(13) . ?
C22 H22A 0.9700 . ?
C22 H22B 0.9700 . ?
C23 H23A 0.9700 . ?
C23 H23B 0.9700 . ?
C23 C24 1.504(12) . ?
C24 H24A 0.9700 . ?
C24 H24B 0.9700 . ?
C25 H25A 0.9700 . ?
C25 H25B 0.9700 . ?
C25 C26 1.504(12) . ?
C26 H26A 0.9700 . ?
C26 H26B 0.9700 . ?
C27 H27A 0.9700 . ?
C27 H27B 0.9700 . ?
C27 C28 1.483(13) . ?
C28 H28A 0.9700 . ?
C28 H28B 0.9700 . ?
C29 H29A 0.9700 . ?
C29 H29B 0.9700 . ?
C29 C30 1.503(13) . ?
C30 H30A 0.9700 . ?
C30 H30B 0.9700 . ?
C31 H31A 0.9700 . ?
C31 H31B 0.9700 . ?
C31 C32 1.503(12) . ?
C32 H32A 0.9700 . ?
C32 H32B 0.9700 . ?
C33 H33A 0.9700 . ?
C33 H33B 0.9700 . ?
C33 C34 1.453(13) . ?
C34 H34A 0.9700 . ?
C34 H34B 0.9700 . ?
C35 H35A 0.9700 . ?
C35 H35B 0.9700 . ?
C35 C36 1.517(12) . ?
C36 H36A 0.9700 . ?
C36 H36B 0.9700 . ?

loop_
_geom_angle_atom_site_label_1
_geom_angle_atom_site_label_2
_geom_angle_atom_site_label_3
_geom_angle
_geom_angle_site_symmetry_1
_geom_angle_site_symmetry_3
_geom_angle_publ_flag
Sn2 Sn1 Sn4 105.07(2) . . ?
Sn2 Sn1 Sn6 60.96(2) . . ?
Sn3 Sn1 Sn2 60.170(19) . . ?
Sn3 Sn1 Sn4 59.668(17) . . ?
Sn3 Sn1 Sn6 105.78(2) . . ?
Sn6 Sn1 Sn4 98.81(2) . . ?
Fe1 Sn1 Sn2 59.08(2) . . ?
Fe1 Sn1 Sn3 58.71(2) . . ?
Fe1 Sn1 Sn4 53.51(2) . . ?
Fe1 Sn1 Sn6 54.15(2) . . ?
Sn1 Sn2 Sn3 59.714(18) . . ?
Sn1 Sn2 Sn6 60.44(2) . . ?
Sn1 Sn2 Sn8 105.11(2) . . ?
Sn3 Sn2 Sn6 105.05(2) . . ?
Sn3 Sn2 Sn8 59.461(18) . . ?
Sn6 Sn2 Sn8 99.69(2) . . ?
Fe1 Sn2 Sn1 59.48(2) . . ?
Fe1 Sn2 Sn3 58.68(2) . . ?
Fe1 Sn2 Sn6 54.09(2) . . ?
Fe1 Sn2 Sn8 53.66(2) . . ?
Sn1 Sn3 Sn2 60.115(19) . . ?
Sn1 Sn3 Sn4 61.938(18) . . ?
Sn1 Sn3 Sn8 107.29(2) . . ?
Sn2 Sn3 Sn4 106.74(2) . . ?
Sn2 Sn3 Sn8 61.920(18) . . ?
Sn4 Sn3 Sn8 99.250(19) . . ?
Fe1 Sn3 Sn1 59.86(2) . . ?
Fe1 Sn3 Sn2 59.43(2) . . ?
Fe1 Sn3 Sn4 54.54(2) . . ?
Fe1 Sn3 Sn8 54.66(2) . . ?
Sn3 Sn4 Sn1 58.394(18) . . ?
Sn3 Sn4 Sn5 111.96(2) . . ?
Sn3 Sn4 Sn9 75.608(18) . . ?
Sn5 Sn4 Sn1 72.376(18) . . ?
Sn5 Sn4 Sn9 84.305(17) . . ?
Sn9 Sn4 Sn1 112.53(2) . . ?
Fe1 Sn4 Sn1 60.36(2) . . ?
Fe1 Sn4 Sn3 60.47(2) . . ?
Fe1 Sn4 Sn5 55.16(2) . . ?
Fe1 Sn4 Sn9 54.52(2) . . ?
Sn6 Sn5 Sn4 101.41(2) . . ?
Fe1 Sn5 Sn4 56.54(2) . . ?
Fe1 Sn5 Sn6 57.12(3) . . ?
Fe1 Sn5 Fe2 54.10(2) . . ?
Fe2 Sn5 Sn4 89.001(17) . . ?
Fe2 Sn5 Sn6 83.726(19) . . ?
Sn1 Sn6 Sn2 58.602(19) . . ?
Sn5 Sn6 Sn1 73.261(19) . . ?
Sn5 Sn6 Sn2 112.27(2) . . ?
Sn5 Sn6 Sn7 89.68(2) . . ?
Sn7 Sn6 Sn1 111.60(2) . . ?
Sn7 Sn6 Sn2 69.88(2) . . ?
Fe1 Sn6 Sn1 60.78(3) . . ?
Fe1 Sn6 Sn2 60.29(3) . . ?
Fe1 Sn6 Sn5 55.38(3) . . ?
Fe1 Sn6 Sn7 55.66(3) . . ?
Sn6 Sn7 Sn8 103.06(2) . . ?
Fe1 Sn7 Sn6 56.87(3) . . ?
Fe1 Sn7 Sn8 56.74(3) . . ?
Fe1 Sn7 Fe2 53.86(2) . . ?
Fe2 Sn7 Sn6 83.493(19) . . ?
Fe2 Sn7 Sn8 86.810(17) . . ?
Sn3 Sn8 Sn2 58.618(18) . . ?
Sn7 Sn8 Sn2 69.478(18) . . ?
Sn7 Sn8 Sn3 111.29(2) . . ?
Sn7 Sn8 Sn9 86.719(18) . . ?
Sn9 Sn8 Sn2 112.62(2) . . ?
Sn9 Sn8 Sn3 76.001(18) . . ?
Fe1 Sn8 Sn2 59.94(3) . . ?
Fe1 Sn8 Sn3 60.41(2) . . ?
Fe1 Sn8 Sn7 55.70(2) . . ?
Fe1 Sn8 Sn9 54.81(3) . . ?
Sn8 Sn9 Sn4 99.141(19) . . ?
Fe1 Sn9 Sn4 56.55(3) . . ?
Fe1 Sn9 Sn8 57.04(3) . . ?
Fe1 Sn9 Fe2 54.38(2) . . ?
Fe2 Sn9 Sn4 88.829(16) . . ?
Fe2 Sn9 Sn8 86.945(17) . . ?
Sn2 Fe1 Sn1 61.44(2) . . ?
Sn3 Fe1 Sn1 61.43(2) . . ?
Sn3 Fe1 Sn2 61.89(2) . . ?
Sn4 Fe1 Sn1 66.13(3) . . ?
Sn4 Fe1 Sn2 117.72(3) . . ?
Sn4 Fe1 Sn3 64.99(3) . . ?
Sn4 Fe1 Sn6 117.88(4) . . ?
Sn4 Fe1 Sn8 115.72(4) . . ?
Sn5 Fe1 Sn1 80.00(3) . . ?
Sn5 Fe1 Sn2 128.30(4) . . ?
Sn5 Fe1 Sn3 128.06(4) . . ?
Sn5 Fe1 Sn4 68.30(3) . . ?
Sn5 Fe1 Sn6 67.50(3) . . ?
Sn5 Fe1 Sn7 104.40(3) . . ?
Sn5 Fe1 Sn8 162.55(4) . . ?
Sn6 Fe1 Sn1 65.07(3) . . ?
Sn6 Fe1 Sn2 65.62(3) . . ?
Sn6 Fe1 Sn3 117.45(4) . . ?
Sn7 Fe1 Sn1 125.90(4) . . ?
Sn7 Fe1 Sn2 76.48(3) . . ?
Sn7 Fe1 Sn3 125.84(4) . . ?
Sn7 Fe1 Sn4 165.76(4) . . ?
Sn7 Fe1 Sn6 67.46(3) . . ?
Sn7 Fe1 Sn8 67.56(3) . . ?
Sn8 Fe1 Sn1 117.39(4) . . ?
Sn8 Fe1 Sn2 66.39(3) . . ?
Sn8 Fe1 Sn3 64.93(3) . . ?
Sn8 Fe1 Sn6 119.63(4) . . ?
Sn9 Fe1 Sn1 131.51(4) . . ?
Sn9 Fe1 Sn2 131.34(4) . . ?
Sn9 Fe1 Sn3 83.85(3) . . ?
Sn9 Fe1 Sn4 68.93(3) . . ?
Sn9 Fe1 Sn5 99.70(4) . . ?
Sn9 Fe1 Sn6 158.70(4) . . ?
Sn9 Fe1 Sn7 101.41(4) . . ?
Sn9 Fe1 Sn8 68.16(3) . . ?
Fe2 Fe1 Sn1 143.35(4) . . ?
Fe2 Fe1 Sn2 139.93(4) . . ?
Fe2 Fe1 Sn3 147.66(4) . . ?
Fe2 Fe1 Sn4 102.30(4) . . ?
Fe2 Fe1 Sn5 63.68(2) . . ?
Fe2 Fe1 Sn6 94.87(3) . . ?
Fe2 Fe1 Sn7 63.56(2) . . ?
Fe2 Fe1 Sn8 99.10(4) . . ?
Fe2 Fe1 Sn9 63.86(3) . . ?
Sn5 Fe2 Sn5 180.0 . 3_565 ?
Sn5 Fe2 Sn7 102.818(16) . . ?
Sn5 Fe2 Sn7 77.184(16) 3_565 . ?
Sn5 Fe2 Sn7 102.817(16) 3_565 3_565 ?
Sn5 Fe2 Sn7 77.181(16) . 3_565 ?
Sn7 Fe2 Sn7 180.0 3_565 . ?
Sn9 Fe2 Sn5 82.428(15) 3_565 . ?
Sn9 Fe2 Sn5 97.572(15) 3_565 3_565 ?
Sn9 Fe2 Sn5 82.428(15) . 3_565 ?
Sn9 Fe2 Sn5 97.571(15) . . ?
Sn9 Fe2 Sn7 80.487(15) . 3_565 ?
Sn9 Fe2 Sn7 99.514(15) . . ?
Sn9 Fe2 Sn7 80.485(15) 3_565 . ?
Sn9 Fe2 Sn7 99.514(15) 3_565 3_565 ?
Sn9 Fe2 Sn9 180.0 . 3_565 ?
Fe1 Fe2 Sn5 117.78(3) . 3_565 ?
Fe1 Fe2 Sn5 117.78(3) 3_565 . ?
Fe1 Fe2 Sn5 62.22(3) . . ?
Fe1 Fe2 Sn5 62.22(3) 3_565 3_565 ?
Fe1 Fe2 Sn7 62.58(3) . . ?
Fe1 Fe2 Sn7 117.42(3) . 3_565 ?
Fe1 Fe2 Sn7 62.57(3) 3_565 3_565 ?
Fe1 Fe2 Sn7 117.43(3) 3_565 . ?
Fe1 Fe2 Sn9 61.76(3) 3_565 3_565 ?
Fe1 Fe2 Sn9 61.75(3) . . ?
Fe1 Fe2 Sn9 118.24(3) 3_565 . ?
Fe1 Fe2 Sn9 118.25(3) . 3_565 ?
Fe1 Fe2 Fe1 180.0 . 3_565 ?
O1 K1 O4 96.53(19) . . ?
O1 K1 O5 94.87(17) . . ?
O1 K1 O6 116.6(2) . . ?
O1 K1 N1 60.18(19) . . ?
O1 K1 N2 120.2(2) . . ?
O2 K1 O1 60.35(18) . . ?
O2 K1 O3 96.27(18) . . ?
O2 K1 O4 118.80(18) . . ?
O2 K1 O5 134.59(18) . . ?
O2 K1 O6 96.1(2) . . ?
O2 K1 N1 119.6(2) . . ?
O2 K1 N2 60.8(2) . . ?
O3 K1 O1 135.65(19) . . ?
O3 K1 O4 60.21(18) . . ?
O3 K1 O5 124.45(17) . . ?
O3 K1 O6 102.0(2) . . ?
O3 K1 N1 119.2(2) . . ?
O3 K1 N2 60.7(2) . . ?
O4 K1 N1 59.62(18) . . ?
O4 K1 N2 120.3(2) . . ?
O5 K1 O4 100.15(16) . . ?
O5 K1 O6 59.54(19) . . ?
O5 K1 N1 60.31(18) . . ?
O5 K1 N2 119.4(2) . . ?
O6 K1 O4 141.14(19) . . ?
O6 K1 N1 119.0(2) . . ?
O6 K1 N2 60.8(2) . . ?
N2 K1 N1 179.6(2) . . ?
O7 K2 O9 122.81(17) . . ?
O7 K2 N3 60.25(16) . . ?
O7 K2 N4 121.15(17) . . ?
O8 K2 O7 60.44(16) . . ?
O8 K2 O9 97.45(17) . . ?
O8 K2 O10 135.20(16) . . ?
O8 K2 N3 120.20(17) . . ?
O8 K2 N4 61.13(17) . . ?
O9 K2 N3 120.29(18) . . ?
O9 K2 N4 59.53(17) . . ?
O10 K2 O7 97.54(16) . . ?
O10 K2 O9 60.19(17) . . ?
O10 K2 N3 60.47(19) . . ?
O10 K2 N4 119.16(19) . . ?
O11 K2 O7 95.4(2) . . ?
O11 K2 O8 120.0(2) . . ?
O11 K2 O9 137.0(2) . . ?
O11 K2 O10 99.2(2) . . ?
O11 K2 N3 59.73(18) . . ?
O11 K2 N4 119.28(18) . . ?
O12 K2 O7 128.24(17) . . ?
O12 K2 O8 93.02(16) . . ?
O12 K2 O9 102.78(17) . . ?
O12 K2 O10 127.91(17) . . ?
O12 K2 O11 58.30(17) . . ?
O12 K2 N3 117.96(17) . . ?
O12 K2 N4 61.01(16) . . ?
N4 K2 N3 178.54(17) . . ?
C2 O1 K1 117.2(6) . . ?
C2 O1 C3 111.9(8) . . ?
C3 O1 K1 113.1(5) . . ?
C4 O2 K1 115.5(5) . . ?
C4 O2 C5 109.4(8) . . ?
C5 O2 K1 117.6(6) . . ?
C8 O3 K1 118.1(6) . . ?
C9 O3 K1 113.8(5) . . ?
C9 O3 C8 111.8(7) . . ?
C10 O4 K1 113.6(5) . . ?
C11 O4 K1 118.2(4) . . ?
C11 O4 C10 113.7(7) . . ?
C14 O5 K1 119.8(5) . . ?
C14 O5 C15 110.5(7) . . ?
C15 O5 K1 114.6(6) . . ?
C16 O6 K1 116.3(5) . . ?
C16 O6 C17 110.9(8) . . ?
C17 O6 K1 114.7(7) . . ?
C20 O7 K2 114.7(4) . . ?
C21 O7 K2 113.2(5) . . ?
C21 O7 C20 111.6(7) . . ?
C22 O8 K2 114.0(4) . . ?
C23 O8 K2 114.6(4) . . ?
C23 O8 C22 112.4(6) . . ?
C26 O9 K2 115.1(5) . . ?
C26 O9 C27 111.3(7) . . ?
C27 O9 K2 112.8(5) . . ?
C28 O10 K2 114.2(4) . . ?
C29 O10 K2 115.4(5) . . ?
C29 O10 C28 111.9(6) . . ?
C32 O11 K2 116.3(5) . . ?
C33 O11 K2 121.5(5) . . ?
C33 O11 C32 116.2(7) . . ?
C34 O12 K2 113.5(5) . . ?
C35 O12 K2 119.3(4) . . ?
C35 O12 C34 112.3(6) . . ?
C1 N1 K1 109.5(6) . . ?
C1 N1 C12 110.2(8) . . ?
C1 N1 C13 109.8(7) . . ?
C12 N1 K1 110.1(5) . . ?
C13 N1 K1 108.4(5) . . ?
C13 N1 C12 108.8(7) . . ?
C6 N2 K1 108.4(6) . . ?
C6 N2 C18 110.0(10) . . ?
C7 N2 K1 109.1(6) . . ?
C7 N2 C6 110.8(10) . . ?
C7 N2 C18 109.9(9) . . ?
C18 N2 K1 108.4(7) . . ?
C19 N3 K2 108.1(5) . . ?
C30 N3 K2 108.3(5) . . ?
C30 N3 C19 109.8(7) . . ?
C31 N3 K2 110.1(5) . . ?
C31 N3 C19 110.4(7) . . ?
C31 N3 C30 110.0(6) . . ?
C24 N4 K2 109.3(5) . . ?
C25 N4 K2 111.8(5) . . ?
C25 N4 C24 109.5(6) . . ?
C25 N4 C36 109.0(7) . . ?
C36 N4 K2 106.9(4) . . ?
C36 N4 C24 110.4(6) . . ?
N1 C1 H1A 108.9 . . ?
N1 C1 H1B 108.9 . . ?
N1 C1 C2 113.2(8) . . ?
H1A C1 H1B 107.8 . . ?
C2 C1 H1A 108.9 . . ?
C2 C1 H1B 108.9 . . ?
O1 C2 C1 110.3(9) . . ?
O1 C2 H2A 109.6 . . ?
O1 C2 H2B 109.6 . . ?
C1 C2 H2A 109.6 . . ?
C1 C2 H2B 109.6 . . ?
H2A C2 H2B 108.1 . . ?
O1 C3 H3A 109.6 . . ?
O1 C3 H3B 109.6 . . ?
O1 C3 C4 110.1(9) . . ?
H3A C3 H3B 108.2 . . ?
C4 C3 H3A 109.6 . . ?
C4 C3 H3B 109.6 . . ?
O2 C4 C3 109.7(9) . . ?
O2 C4 H4A 109.7 . . ?
O2 C4 H4B 109.7 . . ?
C3 C4 H4A 109.7 . . ?
C3 C4 H4B 109.7 . . ?
H4A C4 H4B 108.2 . . ?
O2 C5 H5A 109.9 . . ?
O2 C5 H5B 109.9 . . ?
O2 C5 C6 108.9(9) . . ?
H5A C5 H5B 108.3 . . ?
C6 C5 H5A 109.9 . . ?
C6 C5 H5B 109.9 . . ?
N2 C6 C5 114.5(10) . . ?
N2 C6 H6A 108.6 . . ?
N2 C6 H6B 108.6 . . ?
C5 C6 H6A 108.6 . . ?
C5 C6 H6B 108.6 . . ?
H6A C6 H6B 107.6 . . ?
N2 C7 H7A 108.6 . . ?
N2 C7 H7B 108.6 . . ?
N2 C7 C8 114.6(9) . . ?
H7A C7 H7B 107.6 . . ?
C8 C7 H7A 108.6 . . ?
C8 C7 H7B 108.6 . . ?
O3 C8 C7 109.5(8) . . ?
O3 C8 H8A 109.8 . . ?
O3 C8 H8B 109.8 . . ?
C7 C8 H8A 109.8 . . ?
C7 C8 H8B 109.8 . . ?
H8A C8 H8B 108.2 . . ?
O3 C9 H9A 109.6 . . ?
O3 C9 H9B 109.6 . . ?
O3 C9 C10 110.3(7) . . ?
H9A C9 H9B 108.1 . . ?
C10 C9 H9A 109.6 . . ?
C10 C9 H9B 109.6 . . ?
O4 C10 C9 110.3(7) . . ?
O4 C10 H10A 109.6 . . ?
O4 C10 H10B 109.6 . . ?
C9 C10 H10A 109.6 . . ?
C9 C10 H10B 109.6 . . ?
H10A C10 H10B 108.1 . . ?
O4 C11 H11A 109.6 . . ?
O4 C11 H11B 109.6 . . ?
O4 C11 C12 110.3(7) . . ?
H11A C11 H11B 108.1 . . ?
C12 C11 H11A 109.6 . . ?
C12 C11 H11B 109.6 . . ?
N1 C12 H12A 108.7 . . ?
N1 C12 H12B 108.7 . . ?
C11 C12 N1 114.3(7) . . ?
C11 C12 H12A 108.7 . . ?
C11 C12 H12B 108.7 . . ?
H12A C12 H12B 107.6 . . ?
N1 C13 H13A 108.6 . . ?
N1 C13 H13B 108.6 . . ?
N1 C13 C14 114.5(8) . . ?
H13A C13 H13B 107.6 . . ?
C14 C13 H13A 108.6 . . ?
C14 C13 H13B 108.6 . . ?
O5 C14 C13 110.0(6) . . ?
O5 C14 H14A 109.7 . . ?
O5 C14 H14B 109.7 . . ?
C13 C14 H14A 109.7 . . ?
C13 C14 H14B 109.7 . . ?
H14A C14 H14B 108.2 . . ?
O5 C15 H15A 109.9 . . ?
O5 C15 H15B 109.9 . . ?
O5 C15 C16 108.8(8) . . ?
H15A C15 H15B 108.3 . . ?
C16 C15 H15A 109.9 . . ?
C16 C15 H15B 109.9 . . ?
O6 C16 C15 111.0(8) . . ?
O6 C16 H16A 109.4 . . ?
O6 C16 H16B 109.4 . . ?
C15 C16 H16A 109.4 . . ?
C15 C16 H16B 109.4 . . ?
H16A C16 H16B 108.0 . . ?
O6 C17 H17A 110.0 . . ?
O6 C17 H17B 110.0 . . ?
O6 C17 C18 108.4(9) . . ?
H17A C17 H17B 108.4 . . ?
C18 C17 H17A 110.0 . . ?
C18 C17 H17B 110.0 . . ?
N2 C18 H18A 109.0 . . ?
N2 C18 H18B 109.0 . . ?
C17 C18 N2 113.1(9) . . ?
C17 C18 H18A 109.0 . . ?
C17 C18 H18B 109.0 . . ?
H18A C18 H18B 107.8 . . ?
N3 C19 H19A 109.0 . . ?
N3 C19 H19B 109.0 . . ?
N3 C19 C20 113.0(7) . . ?
H19A C19 H19B 107.8 . . ?
C20 C19 H19A 109.0 . . ?
C20 C19 H19B 109.0 . . ?
O7 C20 C19 107.4(8) . . ?
O7 C20 H20A 110.2 . . ?
O7 C20 H20B 110.2 . . ?
C19 C20 H20A 110.2 . . ?
C19 C20 H20B 110.2 . . ?
H20A C20 H20B 108.5 . . ?
O7 C21 H21A 109.8 . . ?
O7 C21 H21B 109.8 . . ?
O7 C21 C22 109.3(7) . . ?
H21A C21 H21B 108.3 . . ?
C22 C21 H21A 109.8 . . ?
C22 C21 H21B 109.8 . . ?
O8 C22 C21 109.0(6) . . ?
O8 C22 H22A 109.9 . . ?
O8 C22 H22B 109.9 . . ?
C21 C22 H22A 109.9 . . ?
C21 C22 H22B 109.9 . . ?
H22A C22 H22B 108.3 . . ?
O8 C23 H23A 109.7 . . ?
O8 C23 H23B 109.7 . . ?
O8 C23 C24 109.6(6) . . ?
H23A C23 H23B 108.2 . . ?
C24 C23 H23A 109.7 . . ?
C24 C23 H23B 109.7 . . ?
N4 C24 C23 112.0(6) . . ?
N4 C24 H24A 109.2 . . ?
N4 C24 H24B 109.2 . . ?
C23 C24 H24A 109.2 . . ?
C23 C24 H24B 109.2 . . ?
H24A C24 H24B 107.9 . . ?
N4 C25 H25A 108.8 . . ?
N4 C25 H25B 108.8 . . ?
N4 C25 C26 113.8(7) . . ?
H25A C25 H25B 107.7 . . ?
C26 C25 H25A 108.8 . . ?
C26 C25 H25B 108.8 . . ?
O9 C26 C25 108.9(7) . . ?
O9 C26 H26A 109.9 . . ?
O9 C26 H26B 109.9 . . ?
C25 C26 H26A 109.9 . . ?
C25 C26 H26B 109.9 . . ?
H26A C26 H26B 108.3 . . ?
O9 C27 H27A 109.8 . . ?
O9 C27 H27B 109.8 . . ?
O9 C27 C28 109.2(7) . . ?
H27A C27 H27B 108.3 . . ?
C28 C27 H27A 109.8 . . ?
C28 C27 H27B 109.8 . . ?
O10 C28 C27 109.7(7) . . ?
O10 C28 H28A 109.7 . . ?
O10 C28 H28B 109.7 . . ?
C27 C28 H28A 109.7 . . ?
C27 C28 H28B 109.7 . . ?
H28A C28 H28B 108.2 . . ?
O10 C29 H29A 109.9 . . ?
O10 C29 H29B 109.9 . . ?
O10 C29 C30 109.0(7) . . ?
H29A C29 H29B 108.3 . . ?
C30 C29 H29A 109.9 . . ?
C30 C29 H29B 109.9 . . ?
N3 C30 C29 114.1(7) . . ?
N3 C30 H30A 108.7 . . ?
N3 C30 H30B 108.7 . . ?
C29 C30 H30A 108.7 . . ?
C29 C30 H30B 108.7 . . ?
H30A C30 H30B 107.6 . . ?
N3 C31 H31A 108.9 . . ?
N3 C31 H31B 108.9 . . ?
N3 C31 C32 113.6(7) . . ?
H31A C31 H31B 107.7 . . ?
C32 C31 H31A 108.9 . . ?
C32 C31 H31B 108.9 . . ?
O11 C32 C31 108.9(7) . . ?
O11 C32 H32A 109.9 . . ?
O11 C32 H32B 109.9 . . ?
C31 C32 H32A 109.9 . . ?
C31 C32 H32B 109.9 . . ?
H32A C32 H32B 108.3 . . ?
O11 C33 H33A 109.2 . . ?
O11 C33 H33B 109.2 . . ?
O11 C33 C34 112.1(8) . . ?
H33A C33 H33B 107.9 . . ?
C34 C33 H33A 109.2 . . ?
C34 C33 H33B 109.2 . . ?
O12 C34 C33 112.3(7) . . ?
O12 C34 H34A 109.1 . . ?
O12 C34 H34B 109.1 . . ?
C33 C34 H34A 109.1 . . ?
C33 C34 H34B 109.1 . . ?
H34A C34 H34B 107.9 . . ?
O12 C35 H35A 109.9 . . ?
O12 C35 H35B 109.9 . . ?
O12 C35 C36 109.1(7) . . ?
H35A C35 H35B 108.3 . . ?
C36 C35 H35A 109.9 . . ?
C36 C35 H35B 109.9 . . ?
N4 C36 C35 113.8(7) . . ?
N4 C36 H36A 108.8 . . ?
N4 C36 H36B 108.8 . . ?
C35 C36 H36A 108.8 . . ?
C35 C36 H36B 108.8 . . ?
H36A C36 H36B 107.7 . . ?

_smtbx_masks_special_details     ?
loop_
_smtbx_masks_void_nr
_smtbx_masks_void_average_x
_smtbx_masks_void_average_y
_smtbx_masks_void_average_z
_smtbx_masks_void_volume
_smtbx_masks_void_count_electrons
_smtbx_masks_void_content
1 0.000 0.000 0.000 24.1 0.6 ?
2 0.500 0.000 0.500 506.2 97.8 ?
3 0.500 0.500 0.000 506.2 97.8 ?
4 0.000 0.500 0.500 24.1 0.6 ?

_shelx_res_file                  
;
    cwx.res created by SHELXL-2014/7

TITL cwx_a.res in P2(1)/c
REM Old TITL CWX in P2(1)/c
REM SHELXT solution in P2(1)/c
REM R1 0.149, Rweak 0.011, Alpha 0.038, Orientation as input
REM Formula found by SHELXT: C80 N6 O24 K4 Fe3 Sn18
CELL 1.54184 14.859623 25.199181 18.793018 90 108.6886 90
ZERR 2 0.000342 0.000414 0.000476 0 0.0027 0
LATT 1
SYMM -X,0.5+Y,0.5-Z
SFAC C H N O K Fe Sn
UNIT 144 288 16 48 8 6 36

L.S. 50
PLAN  20
SIZE 0.18 0.13 0.09
BOND $H
ABIN
fmap 2
acta
OMIT -1 132
OMIT -1 1 22
REM <olex2.extras>
REM <HklSrc "%.\\CWX.hkl">
REM </olex2.extras>

WGHT    0.054400   37.047901
FVAR       0.57177
SN1   7   -0.004138    0.481976    0.268041    11.00000    0.05809    0.04422 =
         0.02836   -0.00367    0.02154   -0.00587
SN2   7    0.097267    0.388702    0.233484    11.00000    0.06935    0.03484 =
         0.02778    0.00112    0.00907    0.00061
SN3   7    0.197980    0.491610    0.277374    11.00000    0.03969    0.04088 =
         0.02390   -0.00470   -0.01110    0.00271
SN4   7    0.063070    0.576858    0.195932    11.00000    0.03845    0.03291 =
         0.02420   -0.00080    0.00648    0.00172
SN5   7   -0.110188    0.531682    0.080968    11.00000    0.02511    0.06673 =
         0.02281   -0.00062    0.00547    0.00891
SN6   7   -0.098512    0.418106    0.127201    11.00000    0.04337    0.06207 =
         0.04975   -0.01149    0.01933   -0.02403
SN7   7    0.034549    0.397491    0.040202    11.00000    0.04281    0.03291 =
         0.02173   -0.00374    0.00217   -0.00361
SN8   7    0.221623    0.433809    0.144821    11.00000    0.02837    0.04278 =
         0.05032   -0.00794    0.00480    0.00508
SN9   7    0.163329    0.543276    0.086743    11.00000    0.02188    0.04508 =
         0.02198    0.00126   -0.00005   -0.00589
FE1   6    0.053171    0.479742    0.133451    11.00000    0.02366    0.03340 =
         0.01295   -0.00134    0.00025   -0.00249
FE2   6    0.000000    0.500000    0.000000    10.50000    0.02048    0.03249 =
         0.01290   -0.00180   -0.00051    0.00099
K1    5    0.354990    0.146106    0.151869    11.00000    0.02447    0.03380 =
         0.02816   -0.00313    0.00665   -0.00310
K2    5    0.704172    0.333639    0.401201    11.00000    0.03472    0.03690 =
         0.02155   -0.00526    0.00039    0.00770
O1    4    0.488566    0.229082    0.186698    11.00000    0.04288    0.03656 =
         0.06906    0.00823    0.00676   -0.01014
O2    4    0.292968    0.250742    0.128547    11.00000    0.05426    0.04359 =
         0.05211   -0.00843    0.00850    0.00066
O3    4    0.224470    0.105123    0.020000    11.00000    0.03861    0.05278 =
         0.03604   -0.00128   -0.01158    0.00015
O4    4    0.422074    0.095940    0.042566    11.00000    0.05095    0.04414 =
         0.02860   -0.00085    0.01159    0.01059
O5    4    0.449622    0.085130    0.279267    11.00000    0.05150    0.05879 =
         0.01944    0.00293    0.01084   -0.00662
O6    4    0.266089    0.122479    0.260068    11.00000    0.05815    0.06389 =
         0.07354   -0.00200    0.04442   -0.01280
O7    4    0.763769    0.436928    0.457199    11.00000    0.03928    0.04459 =
         0.03130   -0.01420   -0.00111   -0.00041
O8    4    0.838271    0.345366    0.544485    11.00000    0.03829    0.04871 =
         0.02417   -0.01135    0.00001    0.00775
O9    4    0.566747    0.273598    0.445491    11.00000    0.03608    0.05001 =
         0.03862    0.00187    0.00165    0.00362
O10   4    0.508685    0.356192    0.336215    11.00000    0.03799    0.05063 =
         0.03949   -0.00470    0.00364    0.01351
O11   4    0.760477    0.343500    0.273001    11.00000    0.12161    0.06192 =
         0.04548    0.01775    0.05313    0.03663
O12   4    0.809799    0.254754    0.359776    11.00000    0.03651    0.04740 =
         0.04089    0.00758    0.01409    0.01188
N1    3    0.562758    0.121686    0.186667    11.00000    0.02362    0.05647 =
         0.04561    0.00934    0.00158   -0.00376
N2    3    0.147562    0.169651    0.117278    11.00000    0.03187    0.05185 =
         0.10980    0.00053    0.01814    0.00210
N3    3    0.642416    0.429426    0.298254    11.00000    0.04662    0.04281 =
         0.02745   -0.00582    0.00554    0.00677
N4    3    0.763378    0.237721    0.498927    11.00000    0.04206    0.04358 =
         0.02444   -0.00053    0.00702    0.01119
C1    1    0.618602    0.168273    0.219211    11.00000    0.02694    0.07538 =
         0.08895    0.01263   -0.00651   -0.00658
AFIX  23
H1A   2    0.682848    0.163583    0.217913    11.00000   -1.20000
H1B   2    0.621829    0.171257    0.271432    11.00000   -1.20000
AFIX   0
C2    1    0.579055    0.218403    0.179538    11.00000    0.04409    0.06945 =
         0.12596    0.01234    0.02110   -0.02100
AFIX  23
H2A   2    0.621921    0.247549    0.200687    11.00000   -1.20000
H2B   2    0.573250    0.215317    0.126803    11.00000   -1.20000
AFIX   0
C3    1    0.450352    0.278421    0.152370    11.00000    0.05917    0.05144 =
         0.11561    0.01929    0.00218   -0.01749
AFIX  23
H3A   2    0.440497    0.276758    0.098837    11.00000   -1.20000
H3B   2    0.495002    0.306823    0.173446    11.00000   -1.20000
AFIX   0
C4    1    0.360522    0.289403    0.165025    11.00000    0.05782    0.03888 =
         0.07235   -0.00722   -0.00068    0.00546
AFIX  23
H4A   2    0.369550    0.289029    0.218479    11.00000   -1.20000
H4B   2    0.337887    0.324324    0.145720    11.00000   -1.20000
AFIX   0
C5    1    0.204219    0.263159    0.138075    11.00000    0.07387    0.05915 =
         0.12124   -0.00468    0.04302    0.02289
AFIX  23
H5A   2    0.185973    0.299184    0.121459    11.00000   -1.20000
H5B   2    0.209387    0.260565    0.190737    11.00000   -1.20000
AFIX   0
C6    1    0.130782    0.225027    0.092900    11.00000    0.03968    0.05766 =
         0.15657    0.00669    0.01694    0.01986
AFIX  23
H6A   2    0.069230    0.235801    0.095470    11.00000   -1.20000
H6B   2    0.128289    0.227304    0.040778    11.00000   -1.20000
AFIX   0
C7    1    0.093204    0.134108    0.058918    11.00000    0.02750    0.07582 =
         0.12113    0.00664    0.01205    0.00212
AFIX  23
H7A   2    0.028347    0.146981    0.039969    11.00000   -1.20000
H7B   2    0.091697    0.099414    0.080866    11.00000   -1.20000
AFIX   0
C8    1    0.130786    0.128071   -0.006095    11.00000    0.02816    0.07930 =
         0.08418    0.00488   -0.02560    0.00015
AFIX  23
H8A   2    0.088745    0.105397   -0.044100    11.00000   -1.20000
H8B   2    0.133368    0.162485   -0.028485    11.00000   -1.20000
AFIX   0
C9    1    0.262454    0.097971   -0.038793    11.00000    0.07400    0.05386 =
         0.02537   -0.00232   -0.01884   -0.01370
AFIX  23
H9A   2    0.275444    0.132274   -0.056804    11.00000   -1.20000
H9B   2    0.216631    0.079676   -0.080139    11.00000   -1.20000
AFIX   0
C10   1    0.350425    0.066951   -0.012837    11.00000    0.08807    0.04360 =
         0.03055   -0.00721    0.01855   -0.00819
AFIX  23
H10A  2    0.338360    0.033657    0.008383    11.00000   -1.20000
H10B  2    0.372306    0.058957   -0.055049    11.00000   -1.20000
AFIX   0
C11   1    0.509470    0.070185    0.067106    11.00000    0.06637    0.05873 =
         0.03324    0.01499    0.02594    0.02853
AFIX  23
H11A  2    0.528414    0.060105    0.024155    11.00000   -1.20000
H11B  2    0.503947    0.038135    0.093994    11.00000   -1.20000
AFIX   0
C12   1    0.582558    0.105370    0.117095    11.00000    0.03797    0.08217 =
         0.06311    0.03156    0.02962    0.02261
AFIX  23
H12A  2    0.587953    0.136984    0.089293    11.00000   -1.20000
H12B  2    0.643334    0.087255    0.131130    11.00000   -1.20000
AFIX   0
C13   1    0.587297    0.077584    0.240614    11.00000    0.03496    0.06456 =
         0.03565    0.00849   -0.00446    0.01195
AFIX  23
H13A  2    0.655924    0.074400    0.259931    11.00000   -1.20000
H13B  2    0.562544    0.044933    0.214254    11.00000   -1.20000
AFIX   0
C14   1    0.550337    0.083288    0.305461    11.00000    0.05012    0.06956 =
         0.02916    0.00475   -0.00468    0.00432
AFIX  23
H14A  2    0.571441    0.053507    0.339437    11.00000   -1.20000
H14B  2    0.575169    0.115566    0.332846    11.00000   -1.20000
AFIX   0
C15   1    0.413648    0.091102    0.340733    11.00000    0.09130    0.08508 =
         0.03417    0.00177    0.03342   -0.00690
AFIX  23
H15A  2    0.428966    0.126156    0.362590    11.00000   -1.20000
H15B  2    0.442519    0.064993    0.379205    11.00000   -1.20000
AFIX   0
C16   1    0.309741    0.083758    0.313071    11.00000    0.09340    0.06307 =
         0.06255    0.00976    0.05026   -0.00941
AFIX  23
H16A  2    0.294953    0.048880    0.290505    11.00000   -1.20000
H16B  2    0.285071    0.085733    0.354942    11.00000   -1.20000
AFIX   0
C17   1    0.166424    0.113526    0.230203    11.00000    0.05987    0.09279 =
         0.10817   -0.00119    0.05252   -0.01984
AFIX  23
H17A  2    0.140528    0.106843    0.270627    11.00000   -1.20000
H17B  2    0.153769    0.082819    0.197351    11.00000   -1.20000
AFIX   0
C18   1    0.121655    0.161257    0.187615    11.00000    0.05336    0.10823 =
         0.13421   -0.02298    0.06310   -0.00401
AFIX  23
H18A  2    0.140894    0.192168    0.219665    11.00000   -1.20000
H18B  2    0.053185    0.158023    0.174165    11.00000   -1.20000
AFIX   0

C19   1    0.668545    0.477608    0.344378    11.00000    0.06981    0.03647 =
         0.04516   -0.00460    0.00625    0.00847
AFIX  23
H19A  2    0.622678    0.483318    0.370509    11.00000   -1.20000
H19B  2    0.665447    0.507833    0.311714    11.00000   -1.20000
AFIX   0
C20   1    0.767042    0.474695    0.401429    11.00000    0.06923    0.03510 =
         0.04400   -0.01207    0.00949   -0.00301
AFIX  23
H20A  2    0.812742    0.463676    0.377314    11.00000   -1.20000
H20B  2    0.785843    0.509196    0.424238    11.00000   -1.20000
AFIX   0
C21   1    0.849299    0.436976    0.519029    11.00000    0.03065    0.05267 =
         0.04284   -0.01822   -0.00543   -0.00046
AFIX  23
H21A  2    0.860382    0.472034    0.541466    11.00000   -1.20000
H21B  2    0.902464    0.428006    0.501941    11.00000   -1.20000
AFIX   0
C22   1    0.841591    0.397710    0.575384    11.00000    0.03695    0.06456 =
         0.02544   -0.01584   -0.00194    0.00652
AFIX  23
H22A  2    0.895879    0.400822    0.620654    11.00000   -1.20000
H22B  2    0.784472    0.404315    0.588395    11.00000   -1.20000
AFIX   0
C23   1    0.834977    0.304888    0.596932    11.00000    0.03974    0.06279 =
         0.01820   -0.00083   -0.00184    0.00942
AFIX  23
H23A  2    0.774852    0.306572    0.606816    11.00000   -1.20000
H23B  2    0.885630    0.310411    0.643969    11.00000   -1.20000
AFIX   0
C24   1    0.845953    0.251321    0.565338    11.00000    0.04194    0.05668 =
         0.02964    0.00920    0.00433    0.01463
AFIX  23
H24A  2    0.903205    0.251115    0.551118    11.00000   -1.20000
H24B  2    0.852973    0.224548    0.603827    11.00000   -1.20000
AFIX   0
C25   1    0.687189    0.217771    0.523525    11.00000    0.04961    0.05139 =
         0.03106    0.00310    0.00982    0.00291
AFIX  23
H25A  2    0.684840    0.238322    0.566538    11.00000   -1.20000
H25B  2    0.701042    0.181288    0.539818    11.00000   -1.20000
AFIX   0
C26   1    0.591303    0.219848    0.464047    11.00000    0.04676    0.05164 =
         0.04131    0.00069    0.01230    0.00213
AFIX  23
H26A  2    0.593099    0.200684    0.419759    11.00000   -1.20000
H26B  2    0.544139    0.203295    0.482487    11.00000   -1.20000
AFIX   0
C27   1    0.473081    0.278143    0.393519    11.00000    0.03722    0.06437 =
         0.04829   -0.00275    0.00082    0.00090
AFIX  23
H27A  2    0.427762    0.262454    0.414738    11.00000   -1.20000
H27B  2    0.469003    0.259345    0.347549    11.00000   -1.20000
AFIX   0
C28   1    0.450375    0.335056    0.376902    11.00000    0.03171    0.07144 =
         0.03918   -0.00358    0.00255    0.00992
AFIX  23
H28A  2    0.383925    0.338882    0.347394    11.00000   -1.20000
H28B  2    0.461422    0.354520    0.423455    11.00000   -1.20000
AFIX   0
C29   1    0.486126    0.410162    0.315291    11.00000    0.03514    0.06225 =
         0.04496    0.00082    0.00417    0.02213
AFIX  23
H29A  2    0.504000    0.432460    0.359705    11.00000   -1.20000
H29B  2    0.418286    0.413838    0.290499    11.00000   -1.20000
AFIX   0
C30   1    0.539069    0.427184    0.263095    11.00000    0.05014    0.04497 =
         0.03455   -0.00601   -0.00373    0.01417
AFIX  23
H30A  2    0.524410    0.402682    0.221116    11.00000   -1.20000
H30B  2    0.516552    0.461999    0.243238    11.00000   -1.20000
AFIX   0
C31   1    0.688967    0.428750    0.240718    11.00000    0.05428    0.04123 =
         0.03234    0.00169    0.00578   -0.00294
AFIX  23
H31A  2    0.751454    0.444614    0.261140    11.00000   -1.20000
H31B  2    0.652519    0.450420    0.198704    11.00000   -1.20000
AFIX   0
C32   1    0.699474    0.374037    0.212494    11.00000    0.05413    0.05009 =
         0.03911   -0.00189    0.02332    0.00062
AFIX  23
H32A  2    0.637742    0.357120    0.193440    11.00000   -1.20000
H32B  2    0.726372    0.376250    0.171881    11.00000   -1.20000
AFIX   0
C33   1    0.813350    0.305718    0.253978    11.00000    0.05107    0.08202 =
         0.06548    0.01683    0.02844    0.00359
AFIX  23
H33A  2    0.856926    0.322524    0.231989    11.00000   -1.20000
H33B  2    0.771875    0.282558    0.216365    11.00000   -1.20000
AFIX   0
C34   1    0.867125    0.274188    0.318268    11.00000    0.04733    0.04882 =
         0.05106   -0.00517    0.02471   -0.00007
AFIX  23
H34A  2    0.896044    0.244475    0.300945    11.00000   -1.20000
H34B  2    0.917757    0.295735    0.350873    11.00000   -1.20000
AFIX   0
C35   1    0.856569    0.216408    0.412601    11.00000    0.05051    0.04818 =
         0.03774   -0.00255    0.01457    0.01450
AFIX  23
H35A  2    0.912989    0.231672    0.448329    11.00000   -1.20000
H35B  2    0.875962    0.187015    0.387518    11.00000   -1.20000
AFIX   0
C36   1    0.789863    0.196734    0.453358    11.00000    0.05588    0.04027 =
         0.03702    0.00605    0.01167    0.01997
AFIX  23
H36A  2    0.732540    0.183235    0.416631    11.00000   -1.20000
H36B  2    0.819935    0.167475    0.485828    11.00000   -1.20000
AFIX   0
HKLF 4

REM  cwx_a.res in P2(1)/c
REM R1 =  0.0428 for    9781 Fo > 4sig(Fo)  and  0.0523 for all   11573 data
REM    583 parameters refined using      0 restraints

END

WGHT      0.0545     36.9666

REM Highest difference peak  2.094,  deepest hole -1.028,  1-sigma level  0.159
Q1    1  -0.1251  0.4415  0.0883  11.00000  0.05    2.09
Q2    1   0.0508  0.3983  0.1912  11.00000  0.05    2.06
Q3    1  -0.0410  0.4988  0.2389  11.00000  0.05    1.67
Q4    1   0.2039  0.5637  0.1169  11.00000  0.05    1.63
Q5    1   0.0489  0.4894  0.2766  11.00000  0.05    1.58
Q6    1   0.1583  0.5158  0.2530  11.00000  0.05    1.47
Q7    1   0.1771  0.4360  0.1013  11.00000  0.05    1.43
Q8    1  -0.0682  0.5621  0.1008  11.00000  0.05    1.39
Q9    1   0.0046  0.5592  0.1618  11.00000  0.05    1.34
Q10   1   0.0358  0.4504  0.0382  11.00000  0.05    1.26
Q11   1   0.2391  0.5075  0.2631  11.00000  0.05    1.23
Q12   1   0.0133  0.5387  0.0017  11.00000  0.05    1.21
Q13   1  -0.0167  0.4185 -0.0006  11.00000  0.05    1.18
Q14   1  -0.0481  0.3926  0.1423  11.00000  0.05    1.10
Q15   1   0.7145  0.3223  0.2412  11.00000  0.05    1.10
Q16   1  -0.1385  0.3929  0.1102  11.00000  0.05    1.06
Q17   1   0.0219  0.5997  0.1728  11.00000  0.05    1.06
Q18   1   0.1659  0.4717  0.2465  11.00000  0.05    1.05
Q19   1   0.0842  0.5531  0.0141  11.00000  0.05    1.05
Q20   1   0.0790  0.3705  0.0641  11.00000  0.05    1.04
;
_shelx_res_checksum              74020
_shelx_fab_file                  
;
-17 0 2 4.3056 1.9290
-17 0 4 0.1144 -1.6789
-17 0 6 -1.6247 3.3778
-17 0 8 0.9340 2.2609
-17 0 10 4.2477 -1.2542
-17 0 12 0.0934 -3.1793
-17 1 2 4.7815 1.8281
-17 1 3 -0.7957 3.7664
-17 1 4 3.6424 -2.6273
-17 1 5 1.2396 -0.1240
-17 1 6 2.1312 0.1353
-17 1 7 -0.6195 -3.6255
-17 1 8 -0.2818 0.9946
-17 1 9 -3.6466 -4.6251
-17 1 10 5.3612 0.2231
-17 1 11 -4.5969 4.5451
-17 1 12 3.9444 0.0387
-17 2 2 1.1924 -5.3731
-17 2 3 -2.7572 3.1457
-17 2 4 2.4228 -0.8880
-17 2 5 -0.6650 4.1530
-17 2 6 2.6531 -1.8751
-17 2 7 -0.5927 0.1148
-17 2 8 2.2781 0.4968
-17 2 9 -3.9343 -1.8067
-17 2 10 2.4895 0.4525
-17 2 11 -5.8523 -0.2307
-17 2 12 5.8287 -1.7088
-17 3 2 -1.9263 -3.6087
-17 3 3 0.5235 3.1317
-17 3 4 -1.7916 -0.9264
-17 3 5 -0.1939 1.9222
-17 3 6 -1.2707 -0.6059
-17 3 7 1.3351 0.9146
-17 3 8 3.6452 -0.2672
-17 3 9 0.0596 0.7837
-17 3 10 2.2164 -1.1247
-17 3 11 -3.9603 -3.7027
-17 4 3 2.7886 2.2790
-17 4 4 0.8944 -1.8289
-17 4 5 0.6040 -1.7890
-17 4 6 -1.7003 -0.4642
-17 4 7 -2.5052 -0.8339
-17 4 8 -3.6303 -0.0360
-17 4 9 -2.4984 1.7998
-17 4 10 -0.9195 0.4515
-17 4 11 0.5101 2.3996
-17 5 3 -2.8814 0.3922
-17 5 4 0.0317 -0.1444
-17 5 5 1.0106 1.2178
-17 5 6 3.5442 2.1740
-17 5 7 2.6426 0.5905
-17 5 8 2.1023 -0.5784
-17 5 9 1.3217 -1.7266
-17 5 10 0.9783 -2.6734
-17 5 11 0.6955 0.9219
-17 6 4 3.5634 -0.6907
-17 6 5 -1.4867 0.2761
-17 6 6 1.7391 -1.0620
-17 6 7 -0.9538 -0.2588
-17 6 8 0.9724 -1.3440
-17 6 9 0.2943 0.7839
-17 6 10 0.2562 -0.4186
-17 7 5 -3.8283 1.3350
-17 7 6 -1.7457 -0.1854
-17 7 7 -3.2877 1.0860
-17 7 8 -1.1131 1.7234
-17 7 9 -0.5333 1.5064
-16 0 2 1.2064 3.3048
-16 0 4 3.1673 -5.3293
-16 0 6 -0.8655 1.7044
-16 0 8 -2.6864 2.5983
-16 0 10 -0.6853 0.4228
-16 0 12 -1.3503 -1.4242
-16 0 14 3.7963 -2.6830
-16 1 1 2.5101 1.0123
-16 1 2 1.1799 2.3070
-16 1 3 0.9055 5.4019
-16 1 4 0.2717 -0.9769
-16 1 5 1.8160 2.8729
-16 1 6 4.2100 -2.4572
-16 1 7 2.3790 -1.2150
-16 1 8 -1.3352 -0.5912
-16 1 9 1.7114 -7.2608
-16 1 10 0.9379 0.6257
-16 1 11 1.1958 0.9637
-16 1 12 0.8446 1.9296
-16 1 13 0.6600 -3.0347
-16 1 14 1.3008 -1.5548
-16 1 15 -1.8661 3.3393
-16 2 1 0.2531 -2.2183
-16 2 2 -1.6977 -3.0228
-16 2 3 -0.9625 -1.0444
-16 2 4 -1.5829 2.1121
-16 2 5 -1.1191 4.2148
-16 2 6 -1.9433 -2.3472
-16 2 7 0.0757 3.3101
-16 2 8 -3.8166 -0.5022
-16 2 9 1.2354 -0.6272
-16 2 10 -6.8275 1.0356
-16 2 11 0.0513 -3.9701
-16 2 12 -4.5554 0.8534
-16 2 13 -0.8146 -1.8482
-16 2 14 -4.4009 0.4638
-16 2 15 -1.1756 1.0704
-16 3 1 2.2618 0.2125
-16 3 2 -0.5351 1.4097
-16 3 3 2.6578 -1.4227
-16 3 4 1.3172 0.5182
-16 3 5 1.2833 -0.4607
-16 3 6 -3.0918 -2.2137
-16 3 7 2.9263 0.1600
-16 3 8 -0.6844 -1.2665
-16 3 9 4.9041 2.6155
-16 3 10 -3.7681 1.1002
-16 3 11 5.0642 -4.1663
-16 3 12 -2.1426 1.0267
-16 3 13 1.7487 -0.1923
-16 3 14 0.3959 1.6705
-16 3 15 3.8218 -5.1339
-16 4 1 0.1032 -1.8569
-16 4 2 -0.1451 3.2176
-16 4 3 -0.6928 -0.4376
-16 4 4 1.7867 -0.2546
-16 4 5 0.8922 -0.6323
-16 4 6 1.2792 0.3433
-16 4 7 1.7396 0.9834
-16 4 8 -2.1955 -1.0847
-16 4 9 1.9023 -0.2950
-16 4 10 -3.2266 -0.8977
-16 4 11 3.6666 -0.0144
-16 4 12 -3.8756 -0.0837
-16 4 13 2.2138 -0.9625
-16 4 14 -2.6263 0.6955
-16 5 1 3.5499 -0.4828
-16 5 2 0.5016 0.7802
-16 5 3 1.2414 -0.7797
-16 5 4 -0.9636 0.4227
-16 5 5 0.2530 0.4263
-16 5 6 0.8250 0.4097
-16 5 7 -0.4106 1.4985
-16 5 8 -0.8553 -1.5518
-16 5 9 0.1502 -1.1267
-16 5 10 0.6727 -1.1896
-16 5 11 0.1993 1.7618
-16 5 12 -0.9606 0.4460
-16 5 13 3.5611 -2.2929
-16 5 14 -2.0229 0.8268
-16 6 1 -0.1202 1.3480
-16 6 2 -2.7455 1.0086
-16 6 3 -0.0160 -1.0276
-16 6 4 -2.2134 1.1887
-16 6 5 -1.1720 -0.5412
-16 6 6 -1.6225 -0.0506
-16 6 7 -1.9699 0.4042
-16 6 8 -0.1734 -0.6285
-16 6 9 -1.8501 2.6674
-16 6 10 -0.9181 -0.5065
-16 6 11 -2.2871 0.4434
-16 6 12 -2.0078 -0.7169
-16 6 13 0.5384 -1.3551
-16 6 14 -2.0636 -0.8923
-16 7 1 -1.7249 -1.2189
-16 7 2 0.7224 1.4689
-16 7 3 3.8287 -0.0505
-16 7 4 2.4981 2.3767
-16 7 5 4.8388 -0.8017
-16 7 6 2.3883 -0.1728
-16 7 7 2.0433 -1.5376
-16 7 8 2.7700 -0.6337
-16 7 9 -0.4504 0.7725
-16 7 10 1.3451 -1.0765
-16 7 11 0.7294 -0.9715
-16 7 12 0.8813 -0.0578
-16 7 13 -0.7750 2.3327
-16 8 1 -0.4474 -1.2537
-16 8 2 1.9300 0.7765
-16 8 3 -2.0602 -1.3308
-16 8 4 -2.3271 1.1018
-16 8 5 -1.6200 -0.0799
-16 8 6 -1.6781 0.6122
-16 8 7 -0.9374 1.4919
-16 8 8 0.5878 1.0307
-16 8 9 -0.4381 0.2687
-16 8 10 1.1432 0.4619
-16 8 11 -0.3102 0.3656
-16 8 12 0.3146 0.0007
-16 8 13 1.5986 0.4704
-16 9 1 -1.3384 0.2259
-16 9 2 -0.6794 2.1916
-16 9 3 -2.6755 -0.4056
-16 9 4 0.0976 0.4740
-16 9 5 0.4560 -0.3981
-16 9 6 0.0217 -0.1990
-16 9 7 1.0773 0.3969
-16 9 8 -0.9876 -0.8930
-16 9 9 -0.6583 -0.7720
-16 9 10 -0.5667 -0.3917
-16 9 11 -0.8245 1.3416
-16 9 12 -0.3002 -1.3801
-16 10 2 1.9370 -0.0962
-16 10 3 1.3086 -1.3647
-16 10 4 2.1628 -0.9066
-16 10 5 -1.2599 1.6731
-16 10 6 -0.3049 0.1803
-16 10 7 0.3947 1.4247
-16 10 8 0.7029 -0.3833
-16 10 9 1.7218 0.1313
-16 10 10 0.3484 -0.0519
-16 10 11 2.2545 0.9832
-16 11 3 0.3112 -0.0432
-16 11 4 1.3303 1.1928
-16 11 5 -0.9130 1.2021
-16 11 6 2.1850 -2.1779
-16 11 7 -1.7808 0.3801
-16 11 8 -0.0378 -0.0573
-16 11 9 -0.3100 1.2551
-16 11 10 -2.0444 1.3093
-16 12 5 -0.1222 0.5040
-16 12 6 2.4603 -1.1479
-16 12 7 -2.3213 2.5470
-16 12 8 1.5067 -0.1510
-15 0 2 1.4355 2.8393
-15 0 4 0.1494 -7.3618
-15 0 6 3.1240 -1.0114
-15 0 8 -1.0828 2.0023
-15 0 10 0.4074 0.2036
-15 0 12 -1.0312 0.0009
-15 0 14 7.4259 -3.8142
-15 0 16 3.7385 -0.4432
-15 1 1 0.5718 -1.1127
-15 1 2 1.8673 0.1295
-15 1 3 1.5297 6.0195
-15 1 4 -5.4006 -0.6051
-15 1 5 0.1116 4.2184
-15 1 6 -0.4617 -2.2084
-15 1 7 -1.7083 0.9994
-15 1 8 -3.1334 -1.0281
-15 1 9 -2.1983 -6.9280
-15 1 10 -1.3028 0.5344
-15 1 11 -3.1408 -0.3751
-15 1 12 -3.7961 1.3043
-15 1 13 -3.1086 -3.7998
-15 1 14 -7.9844 -1.1079
-15 1 15 -1.3247 4.6717
-15 1 16 5.8001 1.5858
-15 1 17 -0.8637 1.9385
-15 2 1 0.1873 -3.1423
-15 2 2 -0.0599 -2.3099
-15 2 3 2.8190 -2.5947
-15 2 4 1.2919 3.9066
-15 2 5 3.4632 2.1687
-15 2 6 -0.0683 -1.2895
-15 2 7 3.4330 1.9912
-15 2 8 2.2045 -1.8209
-15 2 9 2.0509 1.7783
-15 2 10 0.0625 -0.3748
-15 2 11 0.9632 -3.7736
-15 2 12 3.2817 -1.0371
-15 2 13 2.5480 -0.8295
-15 2 14 -4.3053 -0.2290
-15 2 15 1.7390 -2.2834
-15 2 16 -2.7134 -5.0323
-15 2 17 -0.4740 -0.5018
-15 3 1 -0.2523 0.8048
-15 3 2 -4.5846 1.7369
-15 3 3 0.7635 -3.4021
-15 3 4 0.5757 0.5493
-15 3 5 -0.2245 -2.8063
-15 3 6 -3.0228 -0.3879
-15 3 7 -1.4735 -0.8444
-15 3 8 0.2830 -0.2164
-15 3 9 -1.8326 3.7791
-15 3 10 1.1165 0.1671
-15 3 11 -2.3542 -2.3677
-15 3 12 2.2381 0.4768
-15 3 13 -2.3862 0.9884
-15 3 14 4.4759 1.7322
-15 3 15 -0.8331 -2.8002
-15 3 16 -3.2091 0.2014
-15 4 1 0.9531 -0.5940
-15 4 2 2.3766 4.1087
-15 4 3 0.0248 0.6034
-15 4 4 0.5426 1.1231
-15 4 5 -1.3724 -1.3334
-15 4 6 2.1283 1.6913
-15 4 7 -1.3443 -0.1711
-15 4 8 -0.4687 -1.6438
-15 4 9 -2.2787 -2.6095
-15 4 10 0.4647 -2.1204
-15 4 11 -2.6970 0.3964
-15 4 12 -0.0396 0.0875
-15 4 13 -2.7545 -1.4408
-15 4 14 4.9375 -0.9264
-15 4 15 -2.5556 0.7166
-15 4 16 4.5592 0.0862
-15 5 1 -0.2754 -0.4659
-15 5 2 1.8807 -0.3931
-15 5 3 -0.4020 -0.4842
-15 5 4 -0.5054 -0.9046
-15 5 5 -0.7543 -0.9100
-15 5 6 1.7592 1.0736
-15 5 7 -1.4798 0.8221
-15 5 8 0.1069 0.4799
-15 5 9 -1.3938 -0.1753
-15 5 10 0.9245 0.7589
-15 5 11 -1.8162 1.3017
-15 5 12 1.2195 0.3919
-15 5 13 -2.2844 -3.0208
-15 5 14 1.3705 -0.4830
-15 5 15 -4.3199 0.5071
-15 5 16 3.6430 -1.0466
-15 6 1 -1.4954 0.6082
-15 6 2 0.8509 0.4968
-15 6 3 -0.5818 1.2037
-15 6 4 3.3171 1.1445
-15 6 5 1.3699 0.6112
-15 6 6 1.9143 0.0473
-15 6 7 1.2905 -2.6496
-15 6 8 1.5320 -0.0824
-15 6 9 1.3560 0.2725
-15 6 10 -0.3342 -0.2226
-15 6 11 0.6678 -1.0432
-15 6 12 -1.0096 -0.3907
-15 6 13 -1.4725 1.2994
-15 6 14 -0.9185 0.8950
-15 6 15 -1.1464 1.2827
-15 6 16 2.1345 1.2809
-15 7 1 0.3829 -0.3387
-15 7 2 -0.1695 -0.4421
-15 7 3 -0.4189 1.0975
-15 7 4 -0.2165 0.3701
-15 7 5 -0.8648 0.9128
-15 7 6 -1.4307 0.1943
-15 7 7 -0.5152 -1.0370
-15 7 8 -1.1623 1.7195
-15 7 9 -0.1989 -0.8315
-15 7 10 -0.8729 0.3076
-15 7 11 0.6253 -1.3522
-15 7 12 1.8014 -0.3574
-15 7 13 1.0303 0.3992
-15 7 14 1.6443 -2.0673
-15 7 15 2.1002 -2.9821
-15 8 1 -0.6049 0.2808
-15 8 2 -1.0278 -0.0761
-15 8 3 -0.5349 0.3461
-15 8 4 -1.4086 -0.7260
-15 8 5 -0.4593 -0.5306
-15 8 6 0.3330 -0.6911
-15 8 7 0.7363 1.2248
-15 8 8 -0.1616 1.1394
-15 8 9 1.3205 -0.8342
-15 8 10 -0.9811 0.8695
-15 8 11 -0.7152 0.0023
-15 8 12 0.6624 0.8922
-15 8 13 -0.5218 -0.7380
-15 8 14 -1.0326 2.0323
-15 8 15 -0.5289 -0.9337
-15 9 1 2.8420 0.3576
-15 9 2 0.9041 0.7333
-15 9 3 0.9166 -0.4232
-15 9 4 0.5744 0.7981
-15 9 5 -0.1602 0.3555
-15 9 6 -0.5289 1.2214
-15 9 7 0.1696 0.5480
-15 9 8 -0.2851 -1.4847
-15 9 9 0.4231 0.0589
-15 9 10 -0.0477 -0.6327
-15 9 11 -1.0534 1.0785
-15 9 12 -1.3381 0.4291
-15 9 13 -2.5535 -1.7396
-15 9 14 0.5908 3.4745
-15 9 15 1.8766 -1.1343
-15 10 1 0.6641 0.2420
-15 10 2 0.0189 1.0654
-15 10 3 0.2351 -1.0774
-15 10 4 3.3032 0.7959
-15 10 5 -0.6257 -0.0312
-15 10 6 1.4952 0.9068
-15 10 7 -0.1936 0.1431
-15 10 8 0.3102 -0.5180
-15 10 9 -1.0800 2.0066
-15 10 10 1.7565 -0.0041
-15 10 11 1.9047 0.2253
-15 10 12 1.5978 0.7010
-15 10 13 3.2517 -2.5680
-15 10 14 0.2185 0.0930
-15 11 1 -3.9879 0.1069
-15 11 2 -1.8046 0.8522
-15 11 3 -2.2780 -1.0575
-15 11 4 0.1804 1.5155
-15 11 5 -1.8509 -1.2539
-15 11 6 2.2888 -0.1221
-15 11 7 -1.0884 0.3922
-15 11 8 1.4226 -0.1507
-15 11 9 0.0456 1.7069
-15 11 10 2.1730 -0.9985
-15 11 11 -1.6560 -0.9188
-15 11 12 -0.1462 1.5021
-15 11 13 0.5336 1.1387
-15 12 1 -0.8584 -1.0010
-15 12 2 2.8459 -0.5900
-15 12 3 0.1464 0.9709
-15 12 4 -1.3228 1.5528
-15 12 5 1.0158 -0.5261
-15 12 6 1.2841 0.0660
-15 12 7 -1.0621 0.4482
-15 12 8 0.8800 -0.6049
-15 12 9 -2.0184 1.7752
-15 12 10 0.4344 0.6044
-15 12 11 -2.7504 1.2404
-15 12 12 0.8148 0.3911
-15 12 13 0.7792 -1.2437
-15 13 1 -2.7694 0.7859
-15 13 2 4.7565 0.3344
-15 13 3 -2.8021 0.2366
-15 13 4 -1.1709 -0.7679
-15 13 5 -0.0144 -1.0142
-15 13 6 -3.4067 2.0104
-15 13 7 2.2912 0.4254
-15 13 8 2.3486 0.1212
-15 13 9 1.0119 -1.0486
-15 13 10 2.7059 -1.6635
-15 13 11 0.8421 1.0518
-15 13 12 2.2887 -1.1446
-15 14 2 -0.2425 0.0338
-15 14 3 -1.3641 0.2936
-15 14 4 1.6428 -0.1330
-15 14 5 1.2298 0.3209
-15 14 6 -3.6107 0.3632
-15 14 7 0.9516 -1.0049
-15 14 8 -1.7349 0.8137
-15 14 9 -0.8114 -0.1908
-15 14 10 0.5803 -0.0953
-15 14 11 1.2234 0.4870
-15 15 3 1.2518 -1.1853
-15 15 4 0.5636 1.0261
-15 15 5 2.0795 0.5104
-15 15 6 1.0316 0.5807
-15 15 7 0.5989 -0.8999
-15 15 8 -1.4987 1.8516
-15 15 9 -0.4569 2.7962
-14 0 2 6.8759 4.9722
-14 0 4 3.3789 -6.3075
-14 0 6 4.6163 -3.8224
-14 0 8 0.8647 0.1731
-14 0 10 -4.9871 0.3653
-14 0 12 -13.1969 0.3521
-14 0 14 -2.1743 -3.7561
-14 0 16 7.1120 1.9265
-14 0 18 -5.5339 -3.4136
-14 1 1 0.0268 -5.0127
-14 1 2 2.6186 0.0650
-14 1 3 -0.9371 3.2100
-14 1 4 1.0338 1.5126
-14 1 5 -1.3843 5.4872
-14 1 6 2.8673 -1.6751
-14 1 7 -2.1494 3.1290
-14 1 8 4.5372 -3.6500
-14 1 9 -1.5393 -4.9674
-14 1 10 1.8192 1.2724
-14 1 11 3.2472 -2.2649
-14 1 12 0.3848 0.5376
-14 1 13 3.8582 -4.1544
-14 1 14 -12.9388 -0.0472
-14 1 15 -1.2615 0.4609
-14 1 16 -0.2912 1.1012
-14 1 17 1.6003 -1.5420
-14 1 18 -5.2646 1.0178
-14 2 1 -2.3913 -2.5696
-14 2 2 -2.5607 -1.8202
-14 2 3 -3.0879 -5.7361
-14 2 4 0.4527 3.5165
-14 2 5 -2.6802 -0.2243
-14 2 6 -2.0849 -0.9835
-14 2 7 -3.0085 2.2703
-14 2 8 0.7856 -1.6010
-14 2 9 -1.0446 4.7717
-14 2 10 0.0717 -1.3077
-14 2 11 0.2095 -2.4625
-14 2 12 1.4068 -2.5116
-14 2 13 3.5552 0.6321
-14 2 14 -1.9735 0.4554
-14 2 15 4.2648 -3.4297
-14 2 16 -5.6615 -2.6794
-14 2 17 4.6849 -2.1994
-14 2 18 -1.4056 0.6381
-14 3 1 -1.2283 3.7579
-14 3 2 1.5741 1.9148
-14 3 3 0.7449 -1.3239
-14 3 4 2.3627 0.8956
-14 3 5 1.1075 -3.5485
-14 3 6 0.5156 -0.6043
-14 3 7 -2.3588 -2.7133
-14 3 8 -2.1108 -0.4836
-14 3 9 -4.5689 1.2847
-14 3 10 -1.7520 -2.3373
-14 3 11 -3.3366 -0.0544
-14 3 12 -1.6961 -0.3756
-14 3 13 -1.0910 1.9071
-14 3 14 6.6809 0.9803
-14 3 15 3.2153 -2.0246
-14 3 16 -4.9621 1.7631
-14 3 17 0.9431 0.6225
-14 3 18 -0.3753 0.4280
-14 4 1 -0.8137 0.7405
-14 4 2 5.5921 1.5540
-14 4 3 -0.1118 1.2895
-14 4 4 0.5174 -0.7763
-14 4 5 0.2061 -1.5730
-14 4 6 1.9585 2.5701
-14 4 7 2.2314 0.0918
-14 4 8 1.8169 -0.0398
-14 4 9 2.4823 -1.9599
-14 4 10 0.5376 -2.1709
-14 4 11 1.8901 2.7477
-14 4 12 -2.8110 -1.8824
-14 4 13 -2.5282 -1.3401
-14 4 14 -2.2035 -2.4321
-14 4 15 -0.4845 0.9838
-14 4 16 -0.2284 0.7254
-14 4 17 2.1773 0.3942
-14 4 18 -1.2320 0.8213
-14 5 1 -1.4437 1.7533
-14 5 2 -1.7828 -1.0873
-14 5 3 -0.0871 1.4025
-14 5 4 -1.6365 -0.8201
-14 5 5 0.4023 -0.4634
-14 5 6 -0.4334 1.2866
-14 5 7 -0.7224 -1.3321
-14 5 8 -0.0302 0.0086
-14 5 9 -1.2275 0.0657
-14 5 10 -1.5722 -0.5651
-14 5 11 -0.9991 1.7564
-14 5 12 0.2483 -1.2156
-14 5 13 1.4436 -0.6734
-14 5 14 -2.3570 0.6508
-14 5 15 -0.0173 0.6911
-14 5 16 0.7292 -0.6779
-14 5 17 0.4238 -2.3109
-14 6 1 2.8796 1.4330
-14 6 2 -1.4907 -1.0838
-14 6 3 2.6574 0.9073
-14 6 4 0.0595 1.6090
-14 6 5 2.3532 0.5103
-14 6 6 -0.4969 -0.0059
-14 6 7 -0.3672 -3.7355
-14 6 8 -0.1298 0.3610
-14 6 9 0.7368 -0.1475
-14 6 10 1.7126 -0.8345
-14 6 11 1.7313 -0.9346
-14 6 12 1.1794 -1.7375
-14 6 13 2.1078 1.5300
-14 6 14 -0.5552 -0.8834
-14 6 15 2.5382 -0.4665
-14 6 16 2.0296 0.0518
-14 6 17 2.2575 1.9194
-14 7 1 -1.3383 0.3621
-14 7 2 -3.6489 -1.4903
-14 7 3 0.0380 0.7423
-14 7 4 -4.4098 -0.2132
-14 7 5 0.2270 0.1548
-14 7 6 -1.6460 0.0058
-14 7 7 0.3688 0.6578
-14 7 8 -0.5879 2.3862
-14 7 9 -2.7739 -1.1009
-14 7 10 -1.4634 0.9911
-14 7 11 -3.1844 -1.3226
-14 7 12 0.0642 0.1134
-14 7 13 -2.7943 0.2852
-14 7 14 0.3859 -1.6754
-14 7 15 -2.2777 -1.1102
-14 7 16 -1.8016 -0.9907
-14 7 17 -3.4640 2.0457
-14 8 1 -0.4330 1.3768
-14 8 2 3.2400 0.6846
-14 8 3 2.6548 1.2707
-14 8 4 0.6787 -0.7683
-14 8 5 1.8633 0.0630
-14 8 6 -1.5066 -0.6339
-14 8 7 2.1446 1.2277
-14 8 8 0.8019 -0.0468
-14 8 9 2.0216 -1.7240
-14 8 10 -0.1317 1.6035
-14 8 11 -0.1887 0.0560
-14 8 12 -0.2744 1.7315
-14 8 13 -0.7315 -0.1482
-14 8 14 3.6942 1.5217
-14 8 15 -1.1781 2.0021
-14 8 16 3.5791 -1.9178
-14 8 17 -2.2339 0.7628
-14 9 1 1.9224 0.4560
-14 9 2 1.4380 -0.5513
-14 9 3 -0.2709 0.0911
-14 9 4 1.5478 -0.4626
-14 9 5 1.4554 1.5303
-14 9 6 -1.9945 0.5822
-14 9 7 1.3644 0.0018
-14 9 8 -2.1017 -0.4156
-14 9 9 2.2565 0.1910
-14 9 10 1.3816 0.4635
-14 9 11 3.2577 -0.3216
-14 9 12 -0.0859 -0.6937
-14 9 13 -0.0644 -1.9994
-14 9 14 1.3993 -0.5694
-14 9 15 -5.5232 0.0864
-14 9 16 4.4000 -1.5735
-14 10 1 -0.1781 1.8574
-14 10 2 -6.0183 -0.6097
-14 10 3 -1.9008 0.1857
-14 10 4 -1.1911 -1.1876
-14 10 5 0.3730 0.5504
-14 10 6 1.3775 0.1314
-14 10 7 1.5037 -0.4370
-14 10 8 -2.1556 0.7096
-14 10 9 -0.4374 -0.0905
-14 10 10 -2.9365 0.4452
-14 10 11 1.6687 -0.7193
-14 10 12 -1.7633 1.8517
-14 10 13 2.5196 1.2684
-14 10 14 2.2672 0.6024
-14 10 15 1.2486 1.1434
-14 10 16 6.1044 2.7233
-14 11 1 3.5073 -0.4051
-14 11 2 -1.1083 -0.1182
-14 11 3 4.6678 1.8848
-14 11 4 -3.4255 0.8507
-14 11 5 0.8445 -0.3510
-14 11 6 0.4599 -0.4380
-14 11 7 -0.5546 0.1083
-14 11 8 1.3667 0.8528
-14 11 9 1.2392 1.2070
-14 11 10 -1.4955 0.9211
-14 11 11 0.3123 -0.1259
-14 11 12 -1.1354 0.4444
-14 11 13 -1.5541 -0.3185
-14 11 14 -1.2606 -0.6607
-14 11 15 -2.8257 -1.9839
-14 12 1 2.3107 -0.4594
-14 12 2 -0.3728 -0.0033
-14 12 3 3.3616 0.4426
-14 12 4 -3.6418 0.5780
-14 12 5 2.2392 -0.1600
-14 12 6 -1.1249 0.8774
-14 12 7 -0.4193 0.2650
-14 12 8 2.9498 -0.1013
-14 12 9 1.9590 -0.4826
-14 12 10 1.3236 -0.2335
-14 12 11 1.0992 -0.2537
-14 12 12 1.9126 -0.4876
-14 12 13 -0.2414 -0.9559
-14 12 14 0.8643 1.8257
-14 12 15 -0.6973 -1.1036
-14 13 1 -0.4213 -0.0635
-14 13 2 -2.0273 0.7739
-14 13 3 -1.8120 -1.3382
-14 13 4 0.3779 0.2349
-14 13 5 -1.0665 -0.9058
-14 13 6 -2.7767 1.2169
-14 13 7 -0.4999 -0.0553
-14 13 8 -1.6519 0.6047
-14 13 9 -0.8432 -0.3475
-14 13 10 -0.2887 0.1102
-14 13 11 0.5530 1.2968
-14 13 12 3.2627 1.0934
-14 13 13 1.0868 0.0486
-14 13 14 4.9193 1.8596
-14 14 1 5.0758 0.7109
-14 14 2 -2.3311 0.4988
-14 14 3 1.0294 -0.2049
-14 14 4 3.9893 0.7835
-14 14 5 -0.3814 0.4878
-14 14 6 3.7210 0.0579
-14 14 7 1.1935 -0.0401
-14 14 8 0.5530 1.1651
-14 14 9 0.0469 1.2780
-14 14 10 0.7414 1.1816
-14 14 11 -0.6773 0.4026
-14 14 12 -2.7727 1.2526
-14 14 13 -4.4234 -1.1203
-14 15 1 0.0148 0.1814
-14 15 2 -0.8321 -0.3259
-14 15 3 -0.8892 -0.9650
-14 15 4 -0.5088 0.5721
-14 15 5 -2.2153 1.1388
-14 15 6 2.4562 0.1596
-14 15 7 -2.3384 -0.7128
-14 15 8 -0.2621 -1.0059
-14 15 9 -1.8307 -0.5845
-14 15 10 2.0553 -1.2529
-14 15 11 -0.3097 -1.0766
-14 15 12 2.8248 -1.4447
-14 16 1 -1.8639 0.2633
-14 16 2 -0.0284 0.8092
-14 16 3 -0.5773 0.3919
-14 16 4 -2.4077 -0.8393
-14 16 5 -0.2367 -0.7722
-14 16 6 0.3350 -0.4461
-14 16 7 2.1710 1.2174
-14 16 8 4.6309 0.6713
-14 16 9 3.2904 0.4361
-14 16 10 3.6573 0.9673
-14 16 11 -1.9791 1.0130
-14 17 2 2.4942 -0.7830
-14 17 3 0.1703 1.1611
-14 17 4 0.2039 0.4388
-14 17 5 -0.7035 -0.6028
-14 17 6 -5.1936 0.4382
-14 17 7 -2.2698 1.3330
-14 17 8 -4.3602 0.9543
-14 17 9 -1.9279 0.5433
-14 17 10 -2.3838 0.7461
-14 18 5 4.5588 0.2056
-14 18 6 -0.4754 -0.2215
-14 18 7 4.1659 -1.9983
-13 0 2 -5.5820 6.4000
-13 0 4 -1.2710 -3.8028
-13 0 6 -3.1969 -4.6268
-13 0 8 2.1579 -3.8557
-13 0 10 0.8090 0.7717
-13 0 12 -2.5875 0.5514
-13 0 14 -5.0110 -2.0372
-13 0 16 5.3149 2.8270
-13 0 18 1.8439 -1.8007
-13 1 1 3.6898 -6.4316
-13 1 2 -8.7890 -0.4464
-13 1 3 4.3132 -1.6247
-13 1 4 -7.7547 1.4148
-13 1 5 2.8588 4.8388
-13 1 6 -4.9762 0.5871
-13 1 7 2.1624 4.1522
-13 1 8 -0.1867 -4.9972
-13 1 9 -0.6778 -1.1095
-13 1 10 4.3017 1.3010
-13 1 11 -4.3887 -4.0875
-13 1 12 4.7042 -0.0727
-13 1 13 -1.4465 -5.4891
-13 1 14 -6.3216 0.2923
-13 1 15 -0.8256 -2.2531
-13 1 16 3.1504 -0.6123
-13 1 17 -2.3604 -3.2410
-13 1 18 4.8452 0.6095
-13 1 19 -3.6980 5.2431
-13 2 1 2.5333 -0.5516
-13 2 2 0.1598 -1.4420
-13 2 3 4.1188 -5.7064
-13 2 4 -4.5089 2.1527
-13 2 5 3.0831 -3.9737
-13 2 6 -5.3673 -1.5908
-13 2 7 -0.1452 0.5485
-13 2 8 -10.4807 -0.6348
-13 2 9 -2.0984 4.5989
-13 2 10 -0.8397 -2.2358
-13 2 11 -3.1726 -0.0369
-13 2 12 6.5376 -0.8812
-13 2 13 0.4029 1.4090
-13 2 14 4.4446 1.5320
-13 2 15 -1.3512 -1.5420
-13 2 16 -3.7490 -1.6482
-13 2 17 -9.7541 -1.8454
-13 2 18 5.0094 0.7434
-13 2 19 -1.8808 -1.7657
-13 3 1 3.0655 3.9820
-13 3 2 4.3065 1.3481
-13 3 3 1.3289 1.9241
-13 3 4 5.2422 0.7000
-13 3 5 3.6466 -2.7835
-13 3 6 4.2650 -0.7753
-13 3 7 6.2641 -2.7419
-13 3 8 1.2875 0.4411
-13 3 9 2.3210 -1.9384
-13 3 10 -0.1734 -2.6459
-13 3 11 -4.4050 -0.5916
-13 3 12 -2.4561 -0.0910
-13 3 13 -7.0622 -0.1209
-13 3 14 5.5333 -0.0961
-13 3 15 3.3657 -0.9918
-13 3 16 6.7641 1.6327
-13 3 17 1.3678 0.9859
-13 3 18 8.1673 1.5465
-13 3 19 -1.5481 -3.6740
-13 4 1 -2.4548 0.7305
-13 4 2 -3.6858 0.8716
-13 4 3 -5.4978 0.9281
-13 4 4 2.1946 -3.1067
-13 4 5 -5.9886 -0.0968
-13 4 6 -1.6138 1.3412
-13 4 7 -0.9347 0.7679
-13 4 8 -1.0123 -0.4834
-13 4 9 0.8925 -1.2927
-13 4 10 -2.0681 -0.4491
-13 4 11 2.4478 1.2743
-13 4 12 0.8327 -0.9083
-13 4 13 1.0883 -1.2711
-13 4 14 -1.8266 -2.3047
-13 4 15 -4.5662 1.2081
-13 4 16 -2.4493 0.0821
-13 4 17 -2.9827 -0.1733
-13 4 18 -5.8864 0.9391
-13 4 19 -6.9346 1.2863
-13 5 1 7.4463 1.2784
-13 5 2 -0.0127 -0.7529
-13 5 3 1.9911 1.4131
-13 5 4 1.8814 -0.7317
-13 5 5 -1.8378 1.1313
-13 5 6 1.7246 -0.8513
-13 5 7 -2.3638 -2.2502
-13 5 8 2.6545 -1.5139
-13 5 9 1.0546 -0.0301
-13 5 10 1.9088 0.0336
-13 5 11 0.5324 -0.7203
-13 5 12 -0.0172 -0.6398
-13 5 13 1.9417 -0.3215
-13 5 14 -1.9007 0.6577
-13 5 15 -0.5450 0.2914
-13 5 16 2.8551 -0.1183
-13 5 17 4.6694 -1.6888
-13 5 18 -0.5187 -0.8426
-13 5 19 3.4845 -0.1493
-13 6 1 -0.7269 -0.7399
-13 6 2 -2.7087 -1.4809
-13 6 3 -1.6460 0.5960
-13 6 4 -2.9059 1.2940
-13 6 5 0.1967 1.3627
-13 6 6 0.0896 -1.0589
-13 6 7 -3.7249 -1.2329
-13 6 8 -3.3068 0.8312
-13 6 9 -7.0249 -0.1970
-13 6 10 -3.4395 -0.0122
-13 6 11 -2.4630 -1.5780
-13 6 12 -3.5022 -1.6068
-13 6 13 1.0246 1.3791
-13 6 14 -0.5891 -1.4968
-13 6 15 3.2138 -1.0541
-13 6 16 0.0936 -0.3957
-13 6 17 1.7287 1.0497
-13 6 18 1.0244 0.4336
-13 7 1 -1.5688 0.1145
-13 7 2 3.7067 -0.1336
-13 7 3 2.8582 0.6697
-13 7 4 1.9138 -1.3035
-13 7 5 3.1164 0.3624
-13 7 6 2.2933 -0.9046
-13 7 7 4.8396 2.5404
-13 7 8 6.7986 0.2520
-13 7 9 2.0343 -1.4189
-13 7 10 5.9606 0.6964
-13 7 11 1.5776 0.0332
-13 7 12 1.9842 0.5244
-13 7 13 0.6989 0.6578
-13 7 14 0.3303 -0.7644
-13 7 15 1.1339 0.0438
-13 7 16 -3.6806 -0.0028
-13 7 17 -1.5628 0.3289
-13 7 18 -3.6434 -0.5470
-13 8 1 -1.6641 -0.6015
-13 8 2 2.4835 2.0369
-13 8 3 -1.9071 -0.0451
-13 8 4 1.1721 -0.7667
-13 8 5 -3.1384 -0.1379
-13 8 6 -4.1166 -1.0658
-13 8 7 -3.1372 1.4126
-13 8 8 -2.5173 -0.8845
-13 8 9 -0.6502 0.1915
-13 8 10 -0.1304 0.4379
-13 8 11 -2.9272 1.1263
-13 8 12 -1.3365 -0.0788
-13 8 13 -1.0646 -0.6517
-13 8 14 -2.8983 -0.0860
-13 8 15 -0.2343 1.1937
-13 8 16 -1.8441 -0.9258
-13 8 17 2.5715 -0.9261
-13 8 18 -2.8249 0.2654
-13 9 1 -1.3872 0.1887
-13 9 2 -2.0431 0.4030
-13 9 3 -3.5461 -1.6932
-13 9 4 3.7107 0.5738
-13 9 5 0.4835 1.1338
-13 9 6 4.9262 0.1914
-13 9 7 -0.1166 -0.4300
-13 9 8 -1.0162 -1.1108
-13 9 9 -0.5570 0.8047
-13 9 10 0.7554 -1.4799
-13 9 11 0.6316 0.1303
-13 9 12 4.0313 -0.5457
-13 9 13 3.5742 0.5906
-13 9 14 2.8848 0.3753
-13 9 15 5.4195 0.9895
-13 9 16 2.5003 0.6744
-13 9 17 5.9131 0.2761
-13 10 1 1.9517 0.2296
-13 10 2 0.0767 0.4591
-13 10 3 -1.4794 -0.0759
-13 10 4 -1.2268 0.3157
-13 10 5 -4.1225 -0.4291
-13 10 6 3.2420 0.2446
-13 10 7 -0.4081 -0.0483
-13 10 8 2.8406 0.8432
-13 10 9 -1.6079 1.2176
-13 10 10 -0.9301 0.4147
-13 10 11 -1.3328 -0.2229
-13 10 12 -2.5062 0.2737
-13 10 13 -2.2632 0.7247
-13 10 14 -4.1058 -1.7935
-13 10 15 -0.2873 -0.7823
-13 10 16 -6.2069 0.0105
-13 10 17 -1.8980 0.3951
-13 11 1 -3.1175 -0.7789
-13 11 2 4.8686 0.7929
-13 11 3 2.1753 1.7772
-13 11 4 0.4798 0.7029
-13 11 5 0.4400 -0.5676
-13 11 6 -1.1384 0.0641
-13 11 7 -0.3257 0.2308
-13 11 8 2.9378 0.0584
-13 11 9 0.7649 0.5604
-13 11 10 3.2031 0.0830
-13 11 11 -0.2215 0.7113
-13 11 12 1.1420 -0.6008
-13 11 13 0.8022 1.2859
-13 11 14 0.2242 -0.3678
-13 11 15 3.5840 0.2326
-13 11 16 2.8583 -0.6646
-13 11 17 3.7939 0.4910
-13 12 1 -6.5648 -0.1118
-13 12 2 1.2314 -1.0426
-13 12 3 -3.2250 0.2020
-13 12 4 0.4951 -0.1108
-13 12 5 1.6249 0.7154
-13 12 6 -4.3402 1.0066
-13 12 7 -0.0351 -0.1957
-13 12 8 -3.5291 0.9172
-13 12 9 0.5139 -0.9677
-13 12 10 0.7006 0.5998
-13 12 11 0.5698 0.7924
-13 12 12 3.1537 -1.3722
-13 12 13 2.7030 0.8919
-13 12 14 -0.9506 0.6078
-13 12 15 -0.9814 1.5526
-13 12 16 -1.4499 -0.1978
-13 13 1 1.6920 1.7070
-13 13 2 1.4637 -0.4363
-13 13 3 -1.9573 0.0536
-13 13 4 2.7462 -1.0297
-13 13 5 1.8864 -0.0219
-13 13 6 0.4454 0.2801
-13 13 7 5.7865 -0.3652
-13 13 8 -1.5661 1.5468
-13 13 9 2.5455 -0.4081
-13 13 10 -2.6467 1.0625
-13 13 11 -0.1767 1.6441
-13 13 12 -2.3562 0.1603
-13 13 13 -0.2009 0.3756
-13 13 14 2.8837 -1.2356
-13 13 15 2.6684 0.1011
-13 13 16 2.3523 -0.3321
-13 14 1 2.2365 0.1828
-13 14 2 -2.2577 -0.5827
-13 14 3 0.4559 1.1092
-13 14 4 -2.3487 -0.0993
-13 14 5 -1.3882 1.5715
-13 14 6 -1.2761 0.2887
-13 14 7 -0.4339 -0.2915
-13 14 8 -2.0713 0.5956
-13 14 9 -0.1782 -0.9765
-13 14 10 -0.2646 -0.5508
-13 14 11 3.4085 -0.7259
-13 14 12 -3.5157 0.5252
-13 14 13 -0.6519 0.0753
-13 14 14 -1.2365 -0.5563
-13 14 15 -3.1559 0.0732
-13 15 1 -3.1009 -0.4669
-13 15 2 0.5899 0.5703
-13 15 3 0.7244 -0.6245
-13 15 4 -1.5059 -0.6562
-13 15 5 2.8242 0.2236
-13 15 6 2.0785 -0.5399
-13 15 7 2.7706 0.0263
-13 15 8 2.7964 0.5889
-13 15 9 2.8132 0.8357
-13 15 10 2.0556 0.6104
-13 15 11 2.7694 -0.4449
-13 15 12 2.4582 -0.1228
-13 15 13 4.1868 0.8423
-13 15 14 1.2647 0.4969
-13 16 1 0.7506 -0.5424
-13 16 2 0.8345 0.7577
-13 16 3 0.1186 0.5625
-13 16 4 -1.8310 -0.0273
-13 16 5 -3.0779 -0.0995
-13 16 6 -4.4834 -0.3008
-13 16 7 -4.1969 1.2121
-13 16 8 -2.2543 0.1167
-13 16 9 -0.0471 0.6990
-13 16 10 -4.1059 1.7718
-13 16 11 -1.6886 -0.4754
-13 16 12 -0.1667 0.6198
-13 16 13 -0.1407 0.4696
-13 17 1 -0.7471 -1.0220
-13 17 2 0.0686 -0.4979
-13 17 3 -0.5083 1.1652
-13 17 4 3.3305 0.3884
-13 17 5 -0.2697 -0.0028
-13 17 6 2.7040 -0.0388
-13 17 7 -0.1397 0.0886
-13 17 8 1.1200 -1.9196
-13 17 9 1.3355 -1.1602
-13 17 10 -1.0648 -0.8542
-13 17 11 3.2345 -0.9515
-13 17 12 -0.9755 -0.2338
-13 18 1 1.6977 0.4822
-13 18 2 0.4602 -0.5784
-13 18 3 -0.5183 -0.8768
-13 18 4 1.3780 -1.0762
-13 18 5 0.1638 0.5296
-13 18 6 3.7807 0.0791
-13 18 7 1.1744 0.8311
-13 18 8 0.9009 0.6620
-13 18 9 -0.7038 0.8904
-13 18 10 0.8137 -0.2432
-13 18 11 1.7445 1.4796
-13 19 1 -1.7878 1.0957
-13 19 2 0.9460 1.2524
-13 19 3 -3.5815 0.7383
-13 19 4 0.6182 0.8845
-13 19 5 -3.6143 0.9765
-13 19 6 -0.2461 -0.9327
-13 19 7 -1.1900 -0.4285
-13 19 8 -0.6796 0.3581
-13 19 9 1.6584 0.3137
-13 20 4 -0.0927 -0.1662
-13 20 5 -1.7398 0.5472
-13 20 6 -1.6090 0.4209
-12 0 2 -9.5427 5.0391
-12 0 4 1.5846 -1.5847
-12 0 6 -0.4761 -1.9794
-12 0 8 5.6016 -8.0666
-12 0 10 5.9735 0.9284
-12 0 12 -7.0450 -0.0228
-12 0 14 -5.5899 -1.4328
-12 0 16 -0.8435 2.6862
-12 0 18 -3.4175 -0.9912
-12 0 20 -1.2239 1.1304
-12 1 1 -2.8818 -4.6544
-12 1 2 4.1270 -0.3004
-12 1 3 -2.6960 -6.9112
-12 1 4 -8.6384 1.3986
-12 1 5 -4.7488 -0.0157
-12 1 6 -3.6456 3.2160
-12 1 7 -6.7398 3.9265
-12 1 8 -6.9684 -4.3285
-12 1 9 -5.5369 1.6320
-12 1 10 3.2767 0.2799
-12 1 11 -1.0655 -2.3942
-12 1 12 6.2367 0.3274
-12 1 13 2.4141 -5.4298
-12 1 14 -6.0795 1.0605
-12 1 15 -0.3211 -2.3552
-12 1 16 -5.8336 -0.1294
-12 1 17 0.1069 -4.2995
-12 1 18 -3.4137 -0.5446
-12 1 19 1.7294 3.5604
-12 1 20 2.1423 1.6288
-12 2 1 -2.7854 0.5631
-12 2 2 18.4929 0.4001
-12 2 3 2.1839 -2.1337
-12 2 4 7.6966 2.9758
-12 2 5 7.0368 -7.7242
-12 2 6 8.7790 -3.1148
-12 2 7 4.6596 -0.7437
-12 2 8 0.5707 0.4313
-12 2 9 0.7117 1.2902
-12 2 10 -6.4293 -3.8573
-12 2 11 -3.2931 2.6024
-12 2 12 0.2153 -0.9823
-12 2 13 -0.8451 1.6200
-12 2 14 3.9190 1.2490
-12 2 15 10.3629 -0.1003
-12 2 16 3.1935 -1.6859
-12 2 17 8.0315 -1.6878
-12 2 18 1.5440 1.0587
-12 2 19 2.6616 -3.1930
-12 2 20 2.5857 -0.3698
-12 3 1 -11.2374 2.9879
-12 3 2 -4.2830 -0.1543
-12 3 3 -9.3708 1.8627
-12 3 4 2.2488 -0.2084
-12 3 5 -5.3691 -2.0802
-12 3 6 -1.6436 -0.8447
-12 3 7 -2.4119 -2.4873
-12 3 8 2.7509 1.2713
-12 3 9 2.5569 -3.4880
-12 3 10 -0.7327 -1.8171
-12 3 11 4.8977 -1.4967
-12 3 12 -0.1167 -0.5967
-12 3 13 -3.6455 -0.2743
-12 3 14 0.3008 -0.8857
-12 3 15 -4.6649 -0.0876
-12 3 16 -8.9106 0.7841
-12 3 17 -1.3223 2.9165
-12 3 18 -5.7292 2.7167
-12 3 19 -3.3305 -2.0133
-12 3 20 0.0082 0.7590
-12 4 1 4.1575 1.1550
-12 4 2 -2.6338 0.7611
-12 4 3 2.2793 -0.1829
-12 4 4 0.6992 -2.8877
-12 4 5 -2.0782 1.8885
-12 4 6 -0.6578 1.2273
-12 4 7 -1.0045 -1.0269
-12 4 8 0.6796 -1.1526
-12 4 9 2.5609 -0.0734
-12 4 10 -4.2447 0.4910
-12 4 11 2.1978 -0.4178
-12 4 12 -4.7777 -0.6634
-12 4 13 0.1652 -0.4252
-12 4 14 2.3311 -2.2179
-12 4 15 -2.7064 1.3304
-12 4 16 2.0788 -0.5577
-12 4 17 5.0726 -0.0410
-12 4 18 -0.2047 -1.3652
-12 4 19 -0.5375 -0.3977
-12 4 20 -0.7113 1.1811
-12 5 1 0.8708 0.5714
-12 5 2 -2.1297 -0.8739
-12 5 3 4.0592 0.8857
-12 5 4 -6.1759 -0.3518
-12 5 5 0.4902 0.5381
-12 5 6 -1.9101 -1.1195
-12 5 7 -5.7998 -3.1674
-12 5 8 -4.5211 -0.5424
-12 5 9 -4.6379 -0.2204
-12 5 10 -4.3939 0.8408
-12 5 11 -0.6750 -1.6467
-12 5 12 -1.9803 -0.0654
-12 5 13 1.6525 -0.7078
-12 5 14 2.5536 0.6949
-12 5 15 -0.4132 -0.4274
-12 5 16 5.0598 -0.4533
-12 5 17 -0.2663 -0.3812
-12 5 18 2.0986 0.0437
-12 5 19 1.1852 1.0376
-12 6 1 -0.3609 -2.5769
-12 6 2 4.3433 -1.9941
-12 6 3 4.7650 0.5125
-12 6 4 0.5742 0.9707
-12 6 5 8.4456 0.9263
-12 6 6 4.2602 -0.5137
-12 6 7 9.3781 0.3633
-12 6 8 4.7384 0.2067
-12 6 9 6.3015 -2.1489
-12 6 10 4.4704 -0.0566
-12 6 11 5.7848 -1.5325
-12 6 12 0.5459 -0.9286
-12 6 13 0.6592 0.3510
-12 6 14 -2.1085 -0.1764
-12 6 15 -0.0388 -0.7860
-12 6 16 0.1991 -0.5502
-12 6 17 -4.3601 0.6464
-12 6 18 2.9055 -0.0801
-12 6 19 0.5694 -0.9034
-12 7 1 -5.2370 0.1338
-12 7 2 -0.7353 1.4261
-12 7 3 -4.1860 -0.1239
-12 7 4 -1.4497 -2.4655
-12 7 5 -4.0543 -1.1579
-12 7 6 -6.8699 -1.2359
-12 7 7 -1.6132 3.3708
-12 7 8 -7.5318 -0.0028
-12 7 9 -1.7330 -0.1420
-12 7 10 -4.4820 1.4536
-12 7 11 -4.0906 0.8358
-12 7 12 -1.8126 1.6710
-12 7 13 -1.6536 -1.0814
-12 7 14 -2.0453 0.0603
-12 7 15 0.7367 -0.3305
-12 7 16 -1.3416 0.5794
-12 7 17 -2.6929 -0.2511
-12 7 18 0.1609 0.2177
-12 7 19 -5.0491 0.0723
-12 8 1 -1.1745 -0.5459
-12 8 2 0.9573 2.4597
-12 8 3 -1.2364 -1.1198
-12 8 4 5.6593 0.5664
-12 8 5 0.8176 -0.0616
-12 8 6 3.2366 -1.1250
-12 8 7 1.7443 -0.0441
-12 8 8 -1.4925 -1.7006
-12 8 9 6.9520 0.0072
-12 8 10 -0.9090 -1.4914
-12 8 11 4.0778 0.0159
-12 8 12 3.7269 0.5688
-12 8 13 4.6959 -0.9618
-12 8 14 2.1700 0.7779
-12 8 15 4.0565 0.8293
-12 8 16 1.5731 0.6587
-12 8 17 4.3180 -1.0896
-12 8 18 2.0752 1.7462
-12 8 19 -1.9705 -0.1956
-12 9 1 4.1991 -0.1111
-12 9 2 -1.4720 -0.3623
-12 9 3 -2.3486 -1.8204
-12 9 4 -1.6955 1.5377
-12 9 5 -3.5655 0.7737
-12 9 6 2.6289 -0.0119
-12 9 7 -2.2725 -0.6296
-12 9 8 0.5189 -0.5133
-12 9 9 -2.1965 2.1334
-12 9 10 -5.2059 -1.3314
-12 9 11 -0.7568 -0.5954
-12 9 12 -4.2871 -0.3083
-12 9 13 -2.1365 -0.1285
-12 9 14 -1.8382 0.4782
-12 9 15 -1.4032 -0.8676
-12 9 16 -2.3690 -0.0856
-12 9 17 1.3873 -0.5625
-12 9 18 -0.3525 0.7209
-12 10 1 3.3392 0.4333
-12 10 2 0.0760 0.7908
-12 10 3 4.9857 0.3064
-12 10 4 -0.9180 0.2026
-12 10 5 0.2855 -1.0432
-12 10 6 1.9582 0.8775
-12 10 7 0.9625 0.3370
-12 10 8 6.4008 0.3168
-12 10 9 -0.0330 2.0023
-12 10 10 3.6747 0.5884
-12 10 11 2.7858 0.4556
-12 10 12 -1.7126 0.4533
-12 10 13 1.8343 0.4222
-12 10 14 1.3984 -0.4402
-12 10 15 2.4333 -1.2007
-12 10 16 1.9817 0.1654
-12 10 17 1.1071 0.1873
-12 10 18 -0.7210 -1.3921
-12 11 1 -4.0368 -0.8868
-12 11 2 -2.0955 0.6207
-12 11 3 2.0579 1.3412
-12 11 4 -1.3702 0.9594
-12 11 5 1.2709 -0.3054
-12 11 6 -3.5345 0.6169
-12 11 7 -3.8941 0.4582
-12 11 8 -2.4792 -1.1972
-12 11 9 -2.0410 0.0354
-12 11 10 3.0252 -0.8543
-12 11 11 -0.6693 1.2388
-12 11 12 3.0809 -0.6511
-12 11 13 -0.5257 0.4764
-12 11 14 -1.4718 1.0833
-12 11 15 -2.1588 0.9883
-12 11 16 -0.8340 1.0844
-12 11 17 -1.2404 1.5627
-12 11 18 0.2624 0.7704
-12 12 1 3.0981 0.0898
-12 12 2 -1.3155 -1.1625
-12 12 3 -0.4672 -1.2597
-12 12 4 1.5537 -0.1694
-12 12 5 1.9239 -0.3341
-12 12 6 3.7341 0.4207
-12 12 7 1.1762 0.3563
-12 12 8 0.3772 0.9776
-12 12 9 1.2306 -0.3038
-12 12 10 -2.2312 1.0036
-12 12 11 -1.7912 1.1062
-12 12 12 3.4257 -0.9175
-12 12 13 0.8433 -0.5598
-12 12 14 4.4075 -0.6263
-12 12 15 3.3468 -0.2629
-12 12 16 0.7511 -2.1725
-12 12 17 2.0651 -1.4095
-12 13 1 2.6411 1.2496
-12 13 2 -1.8130 0.3597
-12 13 3 -1.7074 0.0955
-12 13 4 -0.2629 0.0549
-12 13 5 -4.5475 0.4440
-12 13 6 1.6982 0.0207
-12 13 7 -1.2994 0.5892
-12 13 8 1.8093 0.5228
-12 13 9 0.4870 -0.0692
-12 13 10 -1.1662 0.2854
-12 13 11 -0.3870 0.4217
-12 13 12 -3.4850 1.4086
-12 13 13 -4.5539 0.8083
-12 13 14 -0.4091 -0.2636
-12 13 15 -0.9318 1.3034
-12 13 16 -0.9580 0.2332
-12 13 17 3.5456 1.3426
-12 14 1 0.5365 -0.2717
-12 14 2 1.1505 -0.0567
-12 14 3 1.1373 0.4943
-12 14 4 1.6102 -0.1856
-12 14 5 -1.3148 1.0645
-12 14 6 3.0106 -0.6234
-12 14 7 -0.5597 0.0885
-12 14 8 2.1742 0.3061
-12 14 9 -0.3546 0.0163
-12 14 10 4.5736 -0.7145
-12 14 11 4.6090 -1.5363
-12 14 12 2.1832 0.7751
-12 14 13 4.8601 0.3351
-12 14 14 0.0050 -0.5416
-12 14 15 1.4990 0.6061
-12 14 16 0.4279 0.6264
-12 15 1 -2.8400 0.4809
-12 15 2 1.3987 0.1606
-12 15 3 -2.9821 -0.3613
-12 15 4 -0.3801 -0.4244
-12 15 5 -2.6618 0.3361
-12 15 6 -1.4435 -0.7451
-12 15 7 -1.8447 0.2877
-12 15 8 -2.3993 0.3653
-12 15 9 -1.7769 1.5681
-12 15 10 -2.1067 1.3536
-12 15 11 -3.6275 0.1015
-12 15 12 -0.1276 -0.5257
-12 15 13 1.8812 0.1579
-12 15 14 -3.2552 -0.3529
-12 15 15 2.0664 -1.0340
-12 15 16 -2.8261 -0.6131
-12 16 1 1.1710 0.4271
-12 16 2 -0.4469 0.3433
-12 16 3 1.4313 1.1929
-12 16 4 2.5396 0.3522
-12 16 5 0.3267 0.1828
-12 16 6 -0.0486 0.6971
-12 16 7 -0.6570 0.2177
-12 16 8 0.8094 -1.2342
-12 16 9 2.2510 -0.8288
-12 16 10 -0.8327 0.4501
-12 16 11 -0.2841 -0.0578
-12 16 12 -0.0115 -0.3680
-12 16 13 0.7226 0.1027
-12 16 14 0.1323 1.3810
-12 16 15 6.1073 -0.2447
-12 17 1 0.9450 -1.2842
-12 17 2 -0.6067 -0.8169
-12 17 3 0.4023 -0.4379
-12 17 4 0.1469 -0.1554
-12 17 5 2.1635 -0.7608
-12 17 6 1.1222 1.0563
-12 17 7 2.0420 0.6343
-12 17 8 1.3931 0.1442
-12 17 9 -0.3014 -0.0573
-12 17 10 2.0272 -0.9441
-12 17 11 1.9487 0.4746
-12 17 12 -0.6185 -0.2250
-12 17 13 -1.1821 -1.8688
-12 17 14 -2.5664 1.0893
-12 18 1 0.7577 0.6897
-12 18 2 0.1215 0.9875
-12 18 3 -1.0329 -0.6333
-12 18 4 -3.3809 1.0246
-12 18 5 -0.6379 -0.5112
-12 18 6 -1.6758 -0.6840
-12 18 7 1.4193 -0.4866
-12 18 8 -0.8979 0.7652
-12 18 9 -2.1324 0.8279
-12 18 10 1.5835 -0.3767
-12 18 11 -1.4604 1.8209
-12 18 12 0.6163 1.0239
-12 18 13 2.6800 -0.8563
-12 19 1 -2.9508 -0.3213
-12 19 2 -0.4085 0.1288
-12 19 3 -2.3839 -0.3440
-12 19 4 0.0174 1.1523
-12 19 5 -2.2265 0.6226
-12 19 6 -1.3059 0.3471
-12 19 7 -3.0748 -0.4730
-12 19 8 -0.4119 -0.0868
-12 19 9 0.1271 -0.3473
-12 19 10 2.2320 -1.4852
-12 19 11 -0.8543 -1.0572
-12 19 12 1.7289 0.5029
-12 20 1 2.5321 -1.2271
-12 20 2 1.0612 -0.4329
-12 20 3 1.8742 -0.8667
-12 20 4 2.3942 -2.1029
-12 20 5 0.5610 -0.3948
-12 20 6 2.2604 0.3592
-12 20 7 -2.6611 -0.4128
-12 20 8 2.5068 0.1026
-12 20 9 -3.0900 0.2643
-12 20 10 -0.9604 0.4462
-12 20 11 -1.0012 -2.3204
-12 21 1 -1.0665 1.3243
-12 21 2 1.7950 2.3163
-12 21 3 -0.9590 2.0841
-12 21 4 0.9473 -0.2985
-12 21 5 -2.6190 0.4062
-12 21 6 2.4448 -0.6281
-12 21 7 -0.8673 -0.5900
-12 21 8 4.4811 -1.0340
-12 21 9 -2.3631 -0.5308
-11 0 2 -10.9672 4.3980
-11 0 4 -11.1816 -0.6560
-11 0 6 -7.5429 2.1795
-11 0 8 -12.9598 -9.9013
-11 0 10 3.4626 -0.7617
-11 0 12 -1.7083 -1.2443
-11 0 14 -3.4085 -2.4571
-11 0 16 -0.3914 3.4953
-11 0 18 -3.9158 -0.8386
-11 0 20 -2.1244 2.0894
-11 1 1 5.1540 -2.5554
-11 1 2 16.6157 0.5861
-11 1 3 7.9101 -6.9341
-11 1 4 1.4539 0.3841
-11 1 5 6.4944 -7.5865
-11 1 6 6.9381 3.4661
-11 1 7 4.6673 2.5139
-11 1 8 -2.9211 -1.1876
-11 1 9 1.8765 1.1238
-11 1 10 -6.2383 -1.2147
-11 1 11 -1.8838 2.2336
-11 1 12 8.5498 0.1002
-11 1 13 0.4934 -3.6509
-11 1 14 1.4420 1.3263
-11 1 15 3.4215 -1.2612
-11 1 16 8.5683 0.1697
-11 1 17 1.2775 -5.9919
-11 1 18 1.0609 -0.7480
-11 1 19 1.8887 1.6379
-11 1 20 -3.2102 2.6670
-11 2 1 -6.0994 0.8310
-11 2 2 -0.9520 -0.5973
-11 2 3 -7.4730 2.8579
-11 2 4 0.0337 2.7296
-11 2 5 -4.4091 -9.5090
-11 2 6 -2.3907 -4.2201
-11 2 7 -0.2844 -2.1207
-11 2 8 2.4961 1.4009
-11 2 9 4.4575 -2.4035
-11 2 10 -6.4056 -5.3527
-11 2 11 1.2142 4.1168
-11 2 12 0.8972 -3.1190
-11 2 13 -6.6328 2.3049
-11 2 14 -1.4675 0.8516
-11 2 15 -5.5268 0.8732
-11 2 16 -2.8768 -1.4915
-11 2 17 -3.9243 0.3859
-11 2 18 2.4465 2.7901
-11 2 19 1.1887 -2.7396
-11 2 20 -4.1112 -3.2793
-11 3 1 6.2372 2.7514
-11 3 2 -7.7560 -2.1858
-11 3 3 -1.4636 1.1171
-11 3 4 7.3038 0.0525
-11 3 5 -2.0981 1.3224
-11 3 6 2.4623 0.7304
-11 3 7 -1.7846 -3.6432
-11 3 8 2.4862 1.6763
-11 3 9 -1.6793 -2.1665
-11 3 10 2.5293 -0.7265
-11 3 11 0.7650 -2.3983
-11 3 12 -1.4627 -1.1433
-11 3 13 -0.0585 0.5571
-11 3 14 6.9277 -0.8009
-11 3 15 -1.1320 -0.0948
-11 3 16 -0.9461 0.4275
-11 3 17 -0.3837 3.2175
-11 3 18 0.6200 1.2247
-11 3 19 -1.4782 0.1132
-11 3 20 -3.1577 -0.8784
-11 4 1 4.5601 2.4901
-11 4 2 -6.1464 0.4864
-11 4 3 1.5635 -2.5844
-11 4 4 -4.2556 -3.7279
-11 4 5 -5.3698 2.1788
-11 4 6 -2.9375 0.6071
-11 4 7 -6.6860 -2.8740
-11 4 8 -3.2274 -1.6143
-11 4 9 -7.1794 1.6259
-11 4 10 1.0975 0.3873
-11 4 11 -4.6517 -0.8999
-11 4 12 -4.2052 -0.5934
-11 4 13 2.2628 -0.3241
-11 4 14 1.3192 -2.4209
-11 4 15 0.1965 0.2105
-11 4 16 2.5767 0.1052
-11 4 17 1.3118 -0.4405
-11 4 18 -1.1594 -2.4338
-11 4 19 1.8990 1.1166
-11 4 20 1.8220 1.0772
-11 5 1 5.3577 -2.0790
-11 5 2 7.5799 -1.2497
-11 5 3 8.8480 0.9882
-11 5 4 2.1739 0.5645
-11 5 5 9.0525 -0.4809
-11 5 6 5.2780 -0.7594
-11 5 7 6.0804 -2.2645
-11 5 8 9.4276 -0.9387
-11 5 9 0.2818 -1.7826
-11 5 10 9.8565 0.4689
-11 5 11 -1.2229 -1.1969
-11 5 12 2.5702 0.0658
-11 5 13 0.6317 -0.7335
-11 5 14 -4.8701 1.2416
-11 5 15 0.7980 -0.2256
-11 5 16 3.0781 0.0347
-11 5 17 1.0621 0.3392
-11 5 18 0.5497 -0.6614
-11 5 19 2.9591 1.1896
-11 5 20 -0.4442 1.4309
-11 6 1 -7.9371 -2.7018
-11 6 2 -2.8089 -0.9699
-11 6 3 -6.2505 0.4198
-11 6 4 -4.5296 -0.4840
-11 6 5 -0.3395 -1.1344
-11 6 6 -6.9403 -0.2628
-11 6 7 -0.5276 2.4913
-11 6 8 -5.4488 0.2226
-11 6 9 -5.7953 -1.8050
-11 6 10 0.0929 0.4134
-11 6 11 -3.5197 -0.3479
-11 6 12 2.6458 -0.7472
-11 6 13 -0.4192 -0.0381
-11 6 14 -2.9172 0.1442
-11 6 15 0.4697 -0.8289
-11 6 16 -1.5261 -1.0394
-11 6 17 -4.1123 1.0731
-11 6 18 -1.5562 0.2437
-11 6 19 -0.4881 0.7638
-11 6 20 -2.7021 0.4716
-11 7 1 -0.9413 1.0362
-11 7 2 2.4913 2.0458
-11 7 3 -1.6332 -0.8731
-11 7 4 3.9918 -1.8366
-11 7 5 0.7418 -1.5650
-11 7 6 2.5544 -1.0563
-11 7 7 2.0294 1.6561
-11 7 8 0.1532 -0.6117
-11 7 9 2.4499 -0.2027
-11 7 10 1.3045 0.0600
-11 7 11 -0.8719 0.5927
-11 7 12 4.9254 1.7002
-11 7 13 0.0265 -1.3601
-11 7 14 4.3888 0.1550
-11 7 15 1.4546 0.0084
-11 7 16 1.5969 0.6038
-11 7 17 0.2660 -0.4229
-11 7 18 1.6053 -0.3813
-11 7 19 -0.6559 -0.2919
-11 7 20 -0.5629 -1.0657
-11 8 1 2.4043 -0.0116
-11 8 2 -0.1038 0.9308
-11 8 3 -1.5586 -1.2476
-11 8 4 0.0110 1.9444
-11 8 5 -3.4385 0.0111
-11 8 6 0.3472 -0.9731
-11 8 7 -4.1634 -2.0455
-11 8 8 0.0481 -0.1994
-11 8 9 -1.0094 0.3112
-11 8 10 -4.8840 -1.6193
-11 8 11 -2.4261 -0.2805
-11 8 12 -2.8359 0.5489
-11 8 13 -3.4319 -0.3419
-11 8 14 2.4000 0.5659
-11 8 15 -2.7235 0.8307
-11 8 16 1.9044 0.5700
-11 8 17 2.6278 -0.8259
-11 8 18 1.2666 1.6728
-11 8 19 0.6116 0.3251
-11 9 1 3.6091 0.4673
-11 9 2 0.0332 -1.6900
-11 9 3 3.3257 -1.3515
-11 9 4 0.6988 0.9942
-11 9 5 2.4133 0.7581
-11 9 6 1.8149 0.9096
-11 9 7 3.4958 -0.6500
-11 9 8 6.7239 1.0343
-11 9 9 1.2100 1.9032
-11 9 10 4.8739 0.3242
-11 9 11 2.4501 -1.3725
-11 9 12 0.4011 -0.5217
-11 9 13 0.2751 -0.2718
-11 9 14 3.4678 0.0420
-11 9 15 -2.4515 -1.2154
-11 9 16 2.5768 -0.7371
-11 9 17 -0.5597 -0.2054
-11 9 18 0.9733 -0.3007
-11 9 19 2.8361 -0.3005
-11 10 1 -2.2244 0.9730
-11 10 2 -0.8117 1.0996
-11 10 3 1.8771 1.2227
-11 10 4 -2.6805 -0.5281
-11 10 5 1.5059 -0.9184
-11 10 6 -6.5977 1.2159
-11 10 7 -0.0066 -0.5693
-11 10 8 -5.8339 -0.4553
-11 10 9 -2.7207 -0.2577
-11 10 10 1.9827 1.3981
-11 10 11 -0.9532 0.1130
-11 10 12 0.5557 0.8429
-11 10 13 -0.8336 0.6140
-11 10 14 -0.7576 0.4702
-11 10 15 -1.1019 -0.2429
-11 10 16 1.5151 1.1440
-11 10 17 -3.2047 0.8969
-11 10 18 0.6583 -0.3341
-11 10 19 -0.5224 -1.1423
-11 11 1 -3.9837 -0.9776
-11 11 2 1.5370 -0.3150
-11 11 3 -1.7529 0.7853
-11 11 4 -0.4831 -0.1940
-11 11 5 5.5338 -0.4479
-11 11 6 -0.4320 0.6741
-11 11 7 4.9898 1.0547
-11 11 8 -3.6632 -0.0266
-11 11 9 2.6620 -0.9407
-11 11 10 -1.5302 0.2218
-11 11 11 -0.3763 1.1754
-11 11 12 4.5124 -0.5073
-11 11 13 0.8665 -0.6210
-11 11 14 1.8505 -0.1089
-11 11 15 1.7286 -0.3125
-11 11 16 0.3751 -0.2928
-11 11 17 -0.6251 -0.1699
-11 11 18 -0.3664 0.5786
-11 12 1 -0.3730 0.2556
-11 12 2 1.8391 -1.2758
-11 12 3 -2.6660 -0.6403
-11 12 4 -0.6515 -0.2797
-11 12 5 -0.2090 -0.1679
-11 12 6 -0.9282 0.0736
-11 12 7 0.9577 0.5215
-11 12 8 0.8561 1.9041
-11 12 9 2.1275 -0.3966
-11 12 10 -4.5152 1.2393
-11 12 11 -0.5250 0.5826
-11 12 12 -3.4734 -0.0763
-11 12 13 -1.2616 0.1126
-11 12 14 1.0424 0.1538
-11 12 15 1.4297 0.5441
-11 12 16 2.3161 -0.5569
-11 12 17 4.6312 -0.5980
-11 12 18 1.1313 0.5643
-11 13 1 -0.1374 0.8072
-11 13 2 2.6859 0.7620
-11 13 3 0.5521 0.8291
-11 13 4 0.1657 0.1730
-11 13 5 -0.9803 1.2455
-11 13 6 -1.8625 -0.8791
-11 13 7 -0.5767 -0.3479
-11 13 8 2.6394 -0.2960
-11 13 9 0.3779 0.2786
-11 13 10 4.2888 -0.7068
-11 13 11 5.1117 -0.7164
-11 13 12 -1.2524 1.6937
-11 13 13 2.8940 0.5084
-11 13 14 -0.2076 0.3042
-11 13 15 -1.5567 0.5640
-11 13 16 1.3166 0.4610
-11 13 17 0.0097 0.3452
-11 13 18 0.6318 -1.3178
-11 14 1 -1.9008 -0.7327
-11 14 2 -0.6718 0.0840
-11 14 3 -0.2161 -0.4723
-11 14 4 -0.8965 -0.2835
-11 14 5 0.5590 0.8795
-11 14 6 0.2086 -0.5011
-11 14 7 -0.8026 0.3117
-11 14 8 -1.4475 0.3215
-11 14 9 -5.6835 1.4239
-11 14 10 0.2522 -0.4647
-11 14 11 -2.4850 -0.9764
-11 14 12 -1.1294 0.4204
-11 14 13 1.8932 -1.0695
-11 14 14 -2.5903 -0.8412
-11 14 15 -1.4304 -0.7745
-11 14 16 -0.9317 0.0147
-11 14 17 -3.1174 -0.0432
-11 15 1 0.7250 -0.0641
-11 15 2 0.4734 0.8469
-11 15 3 1.5542 -0.4681
-11 15 4 -1.0276 0.3609
-11 15 5 0.7478 0.0693
-11 15 6 -0.3389 0.3488
-11 15 7 -0.7654 0.9199
-11 15 8 1.0614 -0.7605
-11 15 9 0.4361 0.7415
-11 15 10 0.7513 0.9970
-11 15 11 -2.3010 0.3810
-11 15 12 4.0102 -0.2663
-11 15 13 1.5292 0.1410
-11 15 14 4.7820 0.6938
-11 15 15 5.1534 0.3964
-11 15 16 3.3418 -1.0928
-11 15 17 1.8296 0.9512
-11 16 1 0.1879 -0.5440
-11 16 2 -3.1254 0.8009
-11 16 3 2.2721 0.4874
-11 16 4 -0.9550 0.3532
-11 16 5 2.9875 -0.5280
-11 16 6 0.4384 0.8103
-11 16 7 -1.0109 0.6073
-11 16 8 2.8932 -1.1544
-11 16 9 1.0750 -0.8437
-11 16 10 1.0635 0.8256
-11 16 11 -0.7674 -0.1376
-11 16 12 -0.5543 -0.0325
-11 16 13 -6.6048 0.3492
-11 16 14 -1.6593 0.4360
-11 16 15 -3.3238 0.5575
-11 16 16 -1.3699 -1.1743
-11 17 1 0.1516 -0.5738
-11 17 2 0.8877 -0.9986
-11 17 3 0.2145 -0.8475
-11 17 4 -3.0254 0.0108
-11 17 5 0.5625 -0.7544
-11 17 6 -1.8490 -0.2198
-11 17 7 0.9775 0.6430
-11 17 8 -0.6620 0.6441
-11 17 9 -2.2612 0.3564
-11 17 10 0.3056 -0.1917
-11 17 11 0.9386 -0.0465
-11 17 12 2.0240 0.0188
-11 17 13 0.8893 -1.0860
-11 17 14 3.6688 -1.1281
-11 17 15 0.7581 0.2853
-11 18 1 -0.6604 1.4112
-11 18 2 -0.8031 -0.0121
-11 18 3 -1.2904 0.1580
-11 18 4 -2.7401 1.3618
-11 18 5 -2.9492 0.0090
-11 18 6 -2.0978 -0.9155
-11 18 7 -0.0824 -0.8297
-11 18 8 -1.9318 0.1695
-11 18 9 1.1475 -0.4600
-11 18 10 0.2587 -0.8233
-11 18 11 1.1071 0.4700
-11 18 12 0.5156 0.8559
-11 18 13 1.6827 1.2943
-11 18 14 0.1520 -0.6641
-11 19 1 2.6225 0.0266
-11 19 2 0.3457 -0.0913
-11 19 3 2.2088 -0.2824
-11 19 4 2.7649 -0.1319
-11 19 5 1.4963 0.4860
-11 19 6 2.1981 1.1219
-11 19 7 -2.5151 -0.2840
-11 19 8 -1.7044 0.6363
-11 19 9 0.0207 -0.4932
-11 19 10 -3.8250 -0.4967
-11 19 11 -0.7889 -1.6467
-11 19 12 -2.4166 -0.6841
-11 19 13 0.2199 0.6865
-11 19 14 -1.6619 -0.1012
-11 20 1 2.3706 0.0846
-11 20 2 -3.0972 1.7062
-11 20 3 1.1427 -0.5273
-11 20 4 -1.1852 -1.2159
-11 20 5 1.4546 -0.6010
-11 20 6 0.5246 -0.3983
-11 20 7 1.1993 -1.1865
-11 20 8 1.9339 -0.1532
-11 20 9 1.5311 0.1148
-11 20 10 -0.9208 1.7229
-11 20 11 2.2291 -0.9261
-11 20 12 -1.2334 -1.4233
-11 21 1 -0.0324 -0.7352
-11 21 2 0.0302 0.1298
-11 21 3 1.0401 0.1642
-11 21 4 -1.8687 1.6899
-11 21 5 -2.7288 0.8144
-11 21 6 -3.8365 0.7029
-11 21 7 1.3410 0.8944
-11 21 8 -1.0823 -1.1242
-11 21 9 1.1133 -1.2211
-11 21 10 0.8675 0.4755
-11 21 11 0.2838 1.0241
-11 22 1 -2.1427 -1.1730
-11 22 2 -2.9362 -1.4068
-11 22 3 -0.4603 -0.6955
-11 22 4 -1.2679 0.4497
-11 22 5 1.8067 -1.5367
-11 22 6 -0.4736 -0.1859
-11 22 7 1.2684 1.0620
-11 22 8 -4.3905 0.3843
-11 22 9 0.5119 -0.4091
-11 23 2 2.8422 0.7364
-11 23 3 -0.7510 -0.2193
-11 23 4 -0.9324 -1.1281
-11 23 5 0.8403 -0.8270
-11 23 6 -0.9417 -1.4047
-11 23 7 -0.6493 -1.0447
-10 0 2 6.3143 3.0591
-10 0 4 1.8493 -1.1333
-10 0 6 4.2787 5.4018
-10 0 8 -9.7270 -8.6002
-10 0 10 -3.4436 -3.2531
-10 0 12 2.0929 -1.2153
-10 0 14 -0.7769 -2.9091
-10 0 16 8.5124 3.2224
-10 0 18 -0.2124 -0.7114
-10 0 20 0.7152 5.7046
-10 1 1 -3.2612 -0.5348
-10 1 2 7.1125 -0.1246
-10 1 3 -3.4801 -1.6514
-10 1 4 -3.6559 -0.1498
-10 1 5 -1.1343 -14.0144
-10 1 6 -1.3290 1.6416
-10 1 7 1.8001 1.1661
-10 1 8 6.7714 1.2150
-10 1 9 1.7414 -1.1526
-10 1 10 -9.7785 -1.4746
-10 1 11 -1.5304 5.1840
-10 1 12 -0.5836 -0.4613
-10 1 13 -2.5441 -1.9145
-10 1 14 -7.8812 1.8455
-10 1 15 -1.6848 0.4968
-10 1 16 -0.0494 -0.8367
-10 1 17 -1.5080 -4.3028
-10 1 18 4.2668 -0.0868
-10 1 19 -1.4314 -2.0654
-10 1 20 1.1783 1.6688
-10 1 21 -1.3656 0.8598
-10 2 1 -0.3645 0.8909
-10 2 2 -0.6573 -4.0477
-10 2 3 -0.3091 7.1925
-10 2 4 3.4295 1.5831
-10 2 5 3.6053 -5.5269
-10 2 6 -3.3020 -5.4918
-10 2 7 0.8007 -2.5667
-10 2 8 4.8581 1.0888
-10 2 9 2.7595 -4.3057
-10 2 10 1.5931 -4.3641
-10 2 11 8.7293 2.5729
-10 2 12 0.3614 -4.0887
-10 2 13 5.8332 2.5634
-10 2 14 2.3539 1.1157
-10 2 15 2.3220 2.2984
-10 2 16 -5.9311 -1.5312
-10 2 17 -1.6818 2.5672
-10 2 18 1.8359 4.1062
-10 2 19 -4.6321 -1.6619
-10 2 20 1.3797 -2.8580
-10 2 21 -5.6856 -2.1594
-10 3 1 2.3225 4.0527
-10 3 2 -8.2805 -3.6490
-10 3 3 -0.3580 -2.0175
-10 3 4 -4.3512 -1.9797
-10 3 5 -2.5817 5.6961
-10 3 6 -3.5710 0.5115
-10 3 7 -5.8593 -3.9746
-10 3 8 -7.2202 1.0898
-10 3 9 -8.6505 -0.6768
-10 3 10 -1.2248 0.9187
-10 3 11 -3.7941 -4.1405
-10 3 12 -9.5547 -0.0719
-10 3 13 1.5187 0.0970
-10 3 14 2.1714 -2.1314
-10 3 15 2.9337 -0.5692
-10 3 16 -1.2592 -0.3785
-10 3 17 3.5220 1.7013
-10 3 18 -0.1205 -0.0001
-10 3 19 1.5437 1.0006
-10 3 20 6.1754 0.6693
-10 3 21 -1.4721 0.5507
-10 4 1 6.9757 1.5313
-10 4 2 2.7383 0.3410
-10 4 3 11.7386 -3.2836
-10 4 4 0.8900 -4.4020
-10 4 5 8.9328 1.7686
-10 4 6 4.2275 -0.7216
-10 4 7 7.5697 -2.3055
-10 4 8 3.6692 -2.2569
-10 4 9 5.4276 2.0817
-10 4 10 4.2017 0.7059
-10 4 11 1.1605 -0.8123
-10 4 12 -2.7926 0.2915
-10 4 13 1.4328 0.0156
-10 4 14 -3.1560 -2.2991
-10 4 15 0.2031 0.8542
-10 4 16 2.4536 1.5684
-10 4 17 3.0166 -0.1573
-10 4 18 -4.0410 -2.3673
-10 4 19 1.3415 0.7215
-10 4 20 -1.2272 2.0985
-10 4 21 -0.6930 1.8086
-10 5 1 -8.2878 -4.2452
-10 5 2 -2.8616 -0.2732
-10 5 3 -3.1804 2.2974
-10 5 4 -5.0740 0.5497
-10 5 5 -0.2670 -2.5180
-10 5 6 -6.8478 -0.7194
-10 5 7 0.4699 -0.1204
-10 5 8 -3.5643 -1.6324
-10 5 9 1.0200 -3.1717
-10 5 10 -1.3166 -0.0538
-10 5 11 1.3972 -1.1626
-10 5 12 4.4280 -0.1310
-10 5 13 0.0038 -0.3438
-10 5 14 -2.9657 1.2185
-10 5 15 -1.6243 -0.4381
-10 5 16 0.5107 -0.5788
-10 5 17 -1.1500 1.1127
-10 5 18 -1.1489 -0.0682
-10 5 19 0.5491 1.3836
-10 5 20 -2.3494 -0.1464
-10 5 21 0.7405 -0.6885
-10 6 1 0.4691 -2.4332
-10 6 2 4.8196 -0.2475
-10 6 3 -2.7366 -0.1190
-10 6 4 3.8097 -1.1686
-10 6 5 0.4239 -1.3342
-10 6 6 2.6711 -0.4934
-10 6 7 3.1209 3.5484
-10 6 8 -3.9875 -0.2127
-10 6 9 1.9951 -0.4498
-10 6 10 -6.1247 0.1610
-10 6 11 1.5942 0.6350
-10 6 12 2.2409 -0.8027
-10 6 13 -0.1574 -0.2284
-10 6 14 1.7959 0.3539
-10 6 15 1.6208 -1.1327
-10 6 16 -0.6964 -1.4360
-10 6 17 -1.3979 0.1322
-10 6 18 2.2415 0.3573
-10 6 19 -0.6777 1.2839
-10 6 20 1.0011 -1.1134
-10 7 1 1.0017 1.8395
-10 7 2 -0.1715 1.8621
-10 7 3 -3.1524 -2.0624
-10 7 4 0.8323 -0.5151
-10 7 5 -6.3622 -1.0255
-10 7 6 3.5122 -2.0188
-10 7 7 -5.0675 -0.0839
-10 7 8 1.0828 -0.8068
-10 7 9 -0.3663 0.5398
-10 7 10 -3.7214 -1.2052
-10 7 11 -1.3522 1.2833
-10 7 12 -3.0221 1.2767
-10 7 13 -1.0349 -0.6398
-10 7 14 1.9010 0.5506
-10 7 15 3.0994 0.9480
-10 7 16 -0.9496 1.3928
-10 7 17 2.9774 -0.7531
-10 7 18 1.1655 -0.5309
-10 7 19 -2.1386 0.3110
-10 7 20 1.8163 -1.4788
-10 8 1 5.2669 0.0202
-10 8 2 -2.8329 -1.1399
-10 8 3 6.3545 -1.4162
-10 8 4 2.7552 2.5125
-10 8 5 2.2374 0.6610
-10 8 6 4.0557 -0.3426
-10 8 7 -1.1189 -2.0714
-10 8 8 8.0500 0.8643
-10 8 9 1.6113 0.4272
-10 8 10 5.7486 -1.7607
-10 8 11 1.7717 -0.3619
-10 8 12 -1.3622 -1.0937
-10 8 13 1.6879 0.1494
-10 8 14 -1.2763 -0.8057
-10 8 15 0.4215 0.6097
-10 8 16 -1.9027 0.7903
-10 8 17 3.9272 -0.2287
-10 8 18 0.5846 1.0079
-10 8 19 1.5427 1.5460
-10 8 20 1.2988 0.1826
-10 9 1 2.5531 1.1440
-10 9 2 -5.1859 -1.4929
-10 9 3 4.0804 -0.2939
-10 9 4 -3.9976 -0.2235
-10 9 5 0.2299 0.1877
-10 9 6 -4.0575 1.1625
-10 9 7 -3.1184 -0.9140
-10 9 8 -1.6977 0.5827
-10 9 9 -5.9586 1.2949
-10 9 10 3.0770 1.2092
-10 9 11 -2.9482 -0.9269
-10 9 12 0.8093 -0.7607
-10 9 13 0.8400 0.9273
-10 9 14 -1.4942 -0.5080
-10 9 15 0.9754 -1.1263
-10 9 16 -1.2953 -1.4036
-10 9 17 -1.0709 0.1665
-10 9 18 -0.7120 -1.2149
-10 9 19 -0.3961 -0.4169
-10 9 20 2.0583 0.1327
-10 10 1 -0.5111 1.1172
-10 10 2 -1.7396 1.0233
-10 10 3 1.1089 1.6366
-10 10 4 -1.3353 -1.3668
-10 10 5 2.6803 -1.1693
-10 10 6 2.9198 1.9846
-10 10 7 2.6973 -0.3365
-10 10 8 -0.4951 -0.5498
-10 10 9 -0.1981 -0.6713
-10 10 10 0.5993 1.2730
-10 10 11 0.0988 1.0173
-10 10 12 4.0205 0.3908
-10 10 13 0.2010 0.9834
-10 10 14 0.8215 0.3466
-10 10 15 2.6802 0.1316
-10 10 16 0.3449 0.7201
-10 10 17 -0.4251 1.5275
-10 10 18 -1.2000 0.5201
-10 10 19 -1.7861 -0.5659
-10 11 1 0.0542 -1.2064
-10 11 2 1.8188 -1.7053
-10 11 3 -2.7590 0.7910
-10 11 4 0.6406 -0.4087
-10 11 5 -2.6981 -0.6894
-10 11 6 2.4421 0.8806
-10 11 7 -1.8705 1.3880
-10 11 8 0.6763 1.0890
-10 11 9 0.2055 -0.9146
-10 11 10 -4.6322 -0.2493
-10 11 11 -1.2916 1.2277
-10 11 12 -0.5020 -1.0097
-10 11 13 -2.2826 -0.8172
-10 11 14 2.6419 -0.4553
-10 11 15 0.6772 0.0917
-10 11 16 3.0327 -0.6258
-10 11 17 3.1788 -0.1838
-10 11 18 0.6650 -0.1334
-10 11 19 0.2912 0.4296
-10 12 1 2.9142 1.1790
-10 12 2 0.8073 -0.8887
-10 12 3 -1.3146 0.5185
-10 12 4 3.3488 0.3819
-10 12 5 -4.9883 0.1577
-10 12 6 1.0746 -0.9522
-10 12 7 -3.3341 -0.9599
-10 12 8 3.5231 1.7387
-10 12 9 2.7657 -0.5240
-10 12 10 2.0965 0.9309
-10 12 11 3.3098 0.3046
-10 12 12 -1.1375 0.8545
-10 12 13 0.0633 0.3659
-10 12 14 1.2013 0.4099
-10 12 15 -3.1813 0.4081
-10 12 16 2.5596 -0.1960
-10 12 17 0.2557 -1.2214
-10 12 18 3.4288 0.2304
-10 12 19 2.2052 0.1255
-10 13 1 1.7312 0.4358
-10 13 2 -0.9759 0.3403
-10 13 3 1.2604 -0.1218
-10 13 4 3.7564 -0.0488
-10 13 5 -0.3707 1.9213
-10 13 6 1.0942 -0.7642
-10 13 7 -0.5358 -0.4263
-10 13 8 -2.6746 0.0424
-10 13 9 -3.0809 0.5950
-10 13 10 0.5148 -0.7060
-10 13 11 -1.3191 -1.4534
-10 13 12 -0.4937 1.0758
-10 13 13 0.9599 -0.6712
-10 13 14 -0.8700 0.0136
-10 13 15 -1.9973 -0.4727
-10 13 16 0.0895 0.6769
-10 13 17 -3.9760 0.2340
-10 13 18 2.9156 0.4861
-10 14 1 1.6439 -0.9128
-10 14 2 -2.8089 0.2461
-10 14 3 -1.1169 -0.9034
-10 14 4 -2.1774 -0.1201
-10 14 5 -1.7384 0.7232
-10 14 6 0.0505 0.8291
-10 14 7 1.7919 0.9712
-10 14 8 -1.9026 0.5648
-10 14 9 -0.2346 0.9515
-10 14 10 0.3211 0.0531
-10 14 11 -2.3484 -0.0640
-10 14 12 3.9989 -0.0932
-10 14 13 2.4422 -0.2487
-10 14 14 2.6301 0.0768
-10 14 15 4.4236 -0.7549
-10 14 16 0.8115 0.3737
-10 14 17 -0.1200 -0.8978
-10 14 18 -0.0792 0.2143
-10 15 1 0.8753 0.1678
-10 15 2 0.3707 1.6171
-10 15 3 1.3029 0.5914
-10 15 4 -0.5445 0.1523
-10 15 5 1.9526 -1.0559
-10 15 6 -0.7563 0.1606
-10 15 7 1.3661 0.2891
-10 15 8 -0.3699 -0.9427
-10 15 9 3.1041 0.0786
-10 15 10 -1.0297 1.1897
-10 15 11 -2.0060 1.2701
-10 15 12 0.1164 -0.5433
-10 15 13 -4.6239 0.8425
-10 15 14 -0.1861 0.5352
-10 15 15 0.5526 -0.3274
-10 15 16 0.9289 -0.8146
-10 15 17 2.5548 0.5591
-10 16 1 -0.0379 -1.0834
-10 16 2 0.3946 -0.5836
-10 16 3 -0.3966 -0.2650
-10 16 4 0.2785 -0.0880
-10 16 5 0.9381 -0.2642
-10 16 6 -2.3022 0.8311
-10 16 7 -0.4030 0.4683
-10 16 8 -1.7372 -0.4227
-10 16 9 0.6229 -0.3223
-10 16 10 -0.8949 -0.3789
-10 16 11 2.8031 -0.0734
-10 16 12 0.0204 -1.0726
-10 16 13 -0.8124 -0.1834
-10 16 14 1.4131 0.2782
-10 16 15 -1.0101 -0.1495
-10 16 16 1.3472 0.6159
-10 16 17 1.1409 1.6618
-10 17 1 -2.1039 0.4723
-10 17 2 0.8847 -0.7770
-10 17 3 -3.6640 -0.1599
-10 17 4 -0.5351 0.5696
-10 17 5 -3.5360 -0.3888
-10 17 6 -2.6076 -0.5223
-10 17 7 1.6890 -0.3797
-10 17 8 -2.4440 0.4259
-10 17 9 0.5573 0.6771
-10 17 10 -1.1920 -1.1178
-10 17 11 2.2475 0.8758
-10 17 12 -0.5961 0.3112
-10 17 13 1.6534 -0.6376
-10 17 14 0.9768 -0.0873
-10 17 15 -1.9569 -0.1963
-10 17 16 0.6899 -0.8549
-10 18 1 1.5338 0.8672
-10 18 2 2.9582 0.0283
-10 18 3 0.1527 0.7941
-10 18 4 3.4328 0.9392
-10 18 5 -0.8254 0.1114
-10 18 6 1.8392 0.0627
-10 18 7 0.0294 -0.8471
-10 18 8 -2.2684 0.4001
-10 18 9 0.3722 -0.3237
-10 18 10 -3.2315 -1.3385
-10 18 11 -0.7279 0.4230
-10 18 12 -1.4187 0.5106
-10 18 13 1.6377 0.5503
-10 18 14 0.9273 -0.3700
-10 18 15 0.2026 1.5734
-10 19 1 -0.5870 0.1534
-10 19 2 0.1186 -0.2309
-10 19 3 -2.1507 -0.0238
-10 19 4 -0.3309 -1.3685
-10 19 5 1.0982 0.2386
-10 19 6 0.4760 0.6644
-10 19 7 -1.2606 -0.5313
-10 19 8 0.4501 0.6397
-10 19 9 0.3148 -0.0610
-10 19 10 -0.0373 0.1409
-10 19 11 0.0853 -1.5362
-10 19 12 -0.4259 -1.0334
-10 19 13 0.0741 -0.7122
-10 19 14 -0.0940 -1.4689
-10 19 15 -1.3740 0.0845
-10 20 1 -1.6860 0.4018
-10 20 2 0.1543 0.0178
-10 20 3 0.3239 0.1983
-10 20 4 -1.5392 -0.8302
-10 20 5 1.2872 0.8674
-10 20 6 -3.3855 0.1142
-10 20 7 2.4050 -0.4383
-10 20 8 1.5155 -0.8363
-10 20 9 -0.3439 -0.4621
-10 20 10 2.8862 1.2905
-10 20 11 -1.3295 0.4199
-10 20 12 -1.3493 0.0905
-10 20 13 -1.9535 1.4509
-10 20 14 -0.1023 -0.2026
-10 21 1 -4.6994 -0.2061
-10 21 2 -1.3986 -1.1244
-10 21 3 0.2972 0.7809
-10 21 4 -1.5245 0.0913
-10 21 5 -1.0188 -0.4338
-10 21 6 -4.1650 -0.2000
-10 21 7 -0.1329 0.4113
-10 21 8 -3.2102 -0.4323
-10 21 9 -2.5424 -0.8607
-10 21 10 2.5457 -0.1733
-10 21 11 0.4389 0.2498
-10 21 12 5.0319 -0.6249
-10 21 13 1.1182 0.8084
-10 22 1 4.8912 -0.3529
-10 22 2 1.8962 -0.1383
-10 22 3 1.5789 0.1546
-10 22 4 -2.6406 -0.1728
-10 22 5 2.0936 -1.0457
-10 22 6 0.7545 -0.3587
-10 22 7 0.4197 0.3678
-10 22 8 -0.0513 1.1150
-10 22 9 -0.3367 -0.3310
-10 22 10 -3.7850 -1.2218
-10 22 11 -2.5095 -0.8154
-10 23 1 -0.5745 0.5869
-10 23 2 -0.9989 1.5408
-10 23 3 -0.6663 0.1027
-10 23 4 -0.9943 0.8893
-10 23 5 2.1915 0.9304
-10 23 6 0.8686 -0.9863
-10 23 7 -2.8599 -1.3099
-10 23 8 2.1260 -0.7823
-10 23 9 -0.4314 0.1055
-10 23 10 -1.4829 -0.1237
-10 24 1 0.2364 -1.3665
-10 24 2 -2.3256 -0.2778
-10 24 3 1.5618 -2.4287
-10 24 4 -0.4182 -0.2572
-10 24 5 -1.0339 -0.0112
-10 24 6 -1.2115 0.5516
-10 24 7 -0.5943 0.1997
-9 0 2 -1.0265 0.9920
-9 0 4 -1.4838 -1.1259
-9 0 6 12.0347 6.3366
-9 0 8 9.2142 -5.0048
-9 0 10 -2.7947 -3.3726
-9 0 12 -0.1337 -1.5519
-9 0 14 -5.7016 -2.0848
-9 0 16 0.1714 1.0614
-9 0 18 -0.4612 -0.8068
-9 0 20 2.0320 6.6676
-9 1 1 -5.8250 0.4873
-9 1 2 5.4441 -3.1951
-9 1 3 -1.4728 4.1545
-9 1 4 -1.0617 -1.3888
-9 1 5 -5.2035 -16.0286
-9 1 6 -2.2586 -0.8709
-9 1 7 -8.0832 -2.0589
-9 1 8 12.5345 2.3770
-9 1 9 -3.1772 -4.9763
-9 1 10 3.7938 0.0152
-9 1 11 0.2384 4.5036
-9 1 12 6.3927 -1.8129
-9 1 13 -0.6491 -0.3553
-9 1 14 0.7074 3.0318
-9 1 15 0.3967 2.9553
-9 1 16 -4.6961 -1.9035
-9 1 17 0.5485 -1.0218
-9 1 18 -0.6524 -0.3862
-9 1 19 -1.4416 -3.2917
-9 1 20 0.9045 0.3217
-9 1 21 -2.0843 -3.1097
-9 2 1 0.9357 1.7875
-9 2 2 6.0903 -5.9869
-9 2 3 -2.0184 7.4281
-9 2 4 6.6874 -0.2178
-9 2 5 -3.9281 1.5431
-9 2 7 -7.3344 -2.3320
-9 2 8 0.6659 0.9708
-9 2 9 -8.6693 -5.5049
-9 2 10 1.6188 -1.9553
-9 2 11 -4.5457 0.8969
-9 2 12 -0.1706 -2.4521
-9 2 13 -1.9351 1.0759
-9 2 14 6.2920 0.2134
-9 2 15 2.3265 2.8085
-9 2 16 -0.8501 -1.4012
-9 2 17 3.8203 2.5936
-9 2 18 1.3293 4.0180
-9 2 19 1.8937 1.8358
-9 2 20 1.3350 -1.6260
-9 2 21 -0.9966 -3.5987
-9 3 1 0.4640 3.1662
-9 3 2 -2.3670 -2.2917
-9 3 3 0.4562 -5.9248
-9 3 4 6.1182 -3.5333
-9 3 5 0.6030 6.9156
-9 3 6 9.0517 -0.0702
-9 3 7 0.3535 -3.3782
-9 3 8 -0.1022 1.1779
-9 3 9 -2.3247 0.4635
-9 3 10 5.2162 1.7172
-9 3 11 -4.9561 -5.2310
-9 3 12 -1.4267 1.3286
-9 3 13 -3.4757 -1.4896
-9 3 14 0.5241 -2.8151
-9 3 15 -1.9653 -0.6478
-9 3 16 0.5056 0.2912
-9 3 17 0.0564 0.8486
-9 3 18 -2.6893 -0.9116
-9 3 19 1.6501 1.5790
-9 3 20 -1.0484 1.7222
-9 3 21 2.0517 1.9611
-9 4 1 -5.8384 -1.1276
-9 4 2 -3.0396 1.6594
-9 4 3 -2.5110 -1.5583
-9 4 4 -1.5292 -4.3595
-9 4 5 -1.8460 0.0560
-9 4 6 -1.0251 -1.6461
-9 4 7 2.9212 -1.7006
-9 4 8 -1.3590 -3.1744
-9 4 9 5.4862 1.2730
-9 4 10 2.5950 0.3173
-9 4 11 0.5399 -0.8013
-9 4 12 3.5701 1.3211
-9 4 13 -0.1632 1.2974
-9 4 14 -1.4269 -0.5448
-9 4 15 -2.1931 -0.1958
-9 4 16 4.0177 2.0071
-9 4 17 -2.2062 0.1922
-9 4 18 0.1155 -1.9419
-9 4 19 -0.5873 -1.0466
-9 4 20 -2.2014 1.1129
-9 4 21 2.3473 1.9407
-9 5 1 -3.1417 -6.1087
-9 5 2 9.3046 -0.0003
-9 5 3 -2.5393 3.2003
-9 5 4 4.1384 -0.0239
-9 5 5 -1.3670 -2.5239
-9 5 6 -1.0451 -0.6527
-9 5 7 1.5313 1.7914
-9 5 8 -3.5945 -1.0527
-9 5 9 0.9929 -2.9182
-9 5 10 -6.5152 0.3397
-9 5 11 0.4555 -1.2470
-9 5 12 2.1997 -0.6049
-9 5 13 -0.3493 -0.8297
-9 5 14 -0.6715 1.4011
-9 5 15 -0.8666 -1.3960
-9 5 16 1.5082 -0.7790
-9 5 17 -3.5357 1.0254
-9 5 18 3.8458 1.6011
-9 5 19 -2.6525 0.8627
-9 5 20 0.1835 0.8079
-9 5 21 0.1570 -0.4267
-9 6 1 -2.1066 -0.9837
-9 6 2 4.8898 -0.5626
-9 6 3 -5.8614 -1.4317
-9 6 4 2.3465 -1.5858
-9 6 5 -5.8167 -0.5132
-9 6 6 2.5592 -1.7170
-9 6 7 -1.5245 3.2889
-9 6 8 0.1471 -0.4836
-9 6 9 0.7293 0.2594
-9 6 10 -6.1231 -0.4353
-9 6 11 3.2385 1.6382
-9 6 12 -2.4702 -0.3178
-9 6 13 2.7315 -0.5138
-9 6 14 2.3274 1.3435
-9 6 15 3.9956 -0.2385
-9 6 16 0.4326 -0.8630
-9 6 17 1.0063 -1.6962
-9 6 18 3.3027 0.8698
-9 6 19 0.0667 0.1377
-9 6 20 2.3625 -0.1255
-9 6 21 1.0349 1.5987
-9 7 1 1.0723 2.6018
-9 7 2 -0.2093 0.8915
-9 7 3 2.9680 -2.6005
-9 7 4 5.2260 1.0466
-9 7 5 1.6758 -0.6738
-9 7 6 5.6640 -1.8516
-9 7 7 -1.6221 -1.5202
-9 7 8 5.1117 -0.9066
-9 7 9 1.8057 0.5013
-9 7 10 3.6077 -1.9372
-9 7 11 1.2209 1.4433
-9 7 12 -5.0819 0.4802
-9 7 13 -0.2053 -0.6808
-9 7 14 -3.0763 -0.0492
-9 7 15 0.0241 1.6322
-9 7 16 -2.6401 2.1560
-9 7 17 2.2864 -0.4886
-9 7 18 -1.8855 0.3702
-9 7 19 1.0597 0.0962
-9 7 20 -2.0761 -0.1270
-9 7 21 -0.4756 -0.9594
-9 8 1 -0.1103 -0.5089
-9 8 2 -4.2697 -2.0904
-9 8 3 0.5563 -0.7069
-9 8 4 -3.1307 1.8980
-9 8 5 0.3599 0.3663
-9 8 6 -4.1451 0.8786
-9 8 7 -2.2537 -1.6377
-9 8 8 -4.3280 1.2393
-9 8 9 -1.6983 0.9254
-9 8 10 1.4102 -1.3130
-9 8 11 -0.6981 -1.0004
-9 8 12 0.8064 -1.5114
-9 8 13 2.4399 0.4821
-9 8 14 -0.2417 -1.9383
-9 8 15 0.0334 -0.3670
-9 8 16 -0.5855 0.0654
-9 8 17 0.8105 -0.5255
-9 8 18 -1.2775 0.5588
-9 8 19 3.2488 0.7974
-9 8 20 -2.0018 0.3799
-9 9 1 -3.4872 0.7946
-9 9 2 3.9887 0.0974
-9 9 3 0.0964 0.4004
-9 9 4 0.4275 -1.4861
-9 9 5 3.7655 -0.2292
-9 9 6 -0.8753 0.9600
-9 9 7 6.8316 -0.2619
-9 9 8 -1.9413 -0.4827
-9 9 9 2.7580 1.7979
-9 9 10 -1.1560 1.6738
-9 9 11 0.9574 -0.2762
-9 9 12 3.1124 0.4164
-9 9 13 1.0864 1.7468
-9 9 14 2.0811 0.2103
-9 9 15 2.3328 -0.3322
-9 9 16 2.0704 -1.0779
-9 9 17 0.0347 1.0987
-9 9 18 -0.4387 0.1208
-9 9 19 0.3820 -0.7507
-9 9 20 0.6521 0.4759
-9 10 1 -5.1944 -0.5756
-9 10 2 5.5471 1.0696
-9 10 3 -5.0714 1.2978
-9 10 4 -0.1043 -1.2020
-9 10 5 -1.5135 -0.4468
-9 10 6 -2.8457 1.6824
-9 10 7 2.5325 0.8767
-9 10 8 -3.7405 -1.1672
-9 10 9 0.5720 -0.6375
-9 10 10 -6.8412 0.1461
-9 10 11 -0.3236 0.8345
-9 10 12 -3.2803 -0.4525
-9 10 13 -2.4307 -0.0245
-9 10 14 -0.4429 -0.0276
-9 10 15 -0.2002 0.0629
-9 10 16 1.2891 -0.1335
-9 10 17 0.1004 0.6723
-9 10 18 -2.1356 0.1814
-9 10 19 -1.1743 -0.7513
-9 10 20 -1.2463 0.3836
-9 11 1 -1.3103 -1.3774
-9 11 2 3.6563 -1.5122
-9 11 3 -2.3564 0.4393
-9 11 4 1.4531 -0.1429
-9 11 5 -0.3799 -0.2409
-9 11 6 -1.3734 -0.7669
-9 11 7 0.8819 1.4305
-9 11 8 0.0998 0.9688
-9 11 9 4.3844 -0.6477
-9 11 10 0.6863 -0.1696
-9 11 11 5.1571 1.3213
-9 11 12 -1.6964 -0.4926
-9 11 13 2.8720 -0.6805
-9 11 14 -0.1648 -0.8693
-9 11 15 0.0756 0.5502
-9 11 16 3.1754 -0.5985
-9 11 17 2.6323 -0.4054
-9 11 18 4.8631 -0.1537
-9 11 19 2.4202 1.6752
-9 11 20 0.5944 0.1784
-9 12 1 3.2086 1.1105
-9 12 2 -1.0927 -0.3858
-9 12 3 3.5707 0.0117
-9 12 4 1.7505 0.7656
-9 12 5 1.9067 1.0996
-9 12 6 -0.0878 -1.6493
-9 12 7 -1.5027 -0.6510
-9 12 8 -1.6138 1.5594
-9 12 9 -0.7137 -0.2223
-9 12 10 -0.2829 0.5810
-9 12 11 1.8108 -0.2664
-9 12 12 -2.8917 1.0410
-9 12 13 4.7170 0.2914
-9 12 14 -3.1171 0.1278
-9 12 15 0.3712 0.3596
-9 12 16 -2.8552 -0.0250
-9 12 17 -2.2732 -1.0177
-9 12 18 1.8382 0.2375
-9 12 19 -1.9148 0.7848
-9 13 1 -0.9018 -0.1834
-9 13 2 -6.3381 0.4663
-9 13 3 1.3678 -0.8868
-9 13 4 -4.3595 0.1372
-9 13 5 0.4406 2.1262
-9 13 6 -1.2929 0.2116
-9 13 7 -0.3557 0.4820
-9 13 8 -1.3891 -0.2039
-9 13 9 -2.6255 0.8571
-9 13 10 -1.5430 -0.6819
-9 13 11 -1.7788 -1.3165
-9 13 12 -1.5342 0.3070
-9 13 13 3.5558 -0.2516
-9 13 14 -1.9855 0.1873
-9 13 15 5.7375 -0.4007
-9 13 16 -2.4675 0.2840
-9 13 17 1.8848 0.4364
-9 13 18 -0.2672 -0.7769
-9 13 19 0.4609 0.4620
-9 14 1 2.4899 -0.2912
-9 14 2 0.7038 1.2010
-9 14 3 1.7781 -0.3464
-9 14 4 -2.7081 -0.4029
-9 14 5 0.4799 -1.0123
-9 14 6 1.2757 0.9270
-9 14 7 1.1946 0.4740
-9 14 8 2.5171 0.0344
-9 14 9 1.1840 1.0923
-9 14 10 0.4660 0.8276
-9 14 11 -0.4641 0.5617
-9 14 12 1.3007 -0.4769
-9 14 13 -0.1891 0.2435
-9 14 14 0.1303 -0.5092
-9 14 15 4.2755 -1.0732
-9 14 16 -0.8456 0.0147
-9 14 17 3.6779 -0.7646
-9 14 18 -4.9642 -0.3645
-9 15 1 -1.6956 -0.2986
-9 15 2 2.1696 0.6275
-9 15 3 -0.3332 0.5401
-9 15 4 -0.7211 0.4869
-9 15 5 -0.4400 -0.9576
-9 15 6 -2.0389 0.6342
-9 15 7 -2.8156 0.1933
-9 15 8 -1.3377 -0.8338
-9 15 9 -0.0852 -0.3962
-9 15 10 -1.1136 0.6928
-9 15 11 0.8997 0.5170
-9 15 12 -0.0552 -0.1066
-9 15 13 -2.8798 0.7472
-9 15 14 0.9006 0.4538
-9 15 15 -1.1989 0.4071
-9 15 16 2.1734 0.1666
-9 15 17 2.3376 1.0759
-9 15 18 0.2575 1.0922
-9 16 1 -0.9017 -0.3383
-9 16 2 0.4497 -0.8937
-9 16 3 -1.3784 -0.4205
-9 16 4 2.2225 0.5650
-9 16 5 -1.2739 -0.0445
-9 16 6 0.1407 0.4475
-9 16 7 -1.7279 0.1878
-9 16 8 -0.2961 -0.0124
-9 16 9 -1.8040 -0.3793
-9 16 10 0.0579 -0.5851
-9 16 11 0.6105 -0.3247
-9 16 12 -0.3077 -0.7561
-9 16 13 -0.3102 -0.8156
-9 16 14 0.5701 0.0476
-9 16 15 -2.9414 -0.8297
-9 16 16 0.4920 -0.0565
-9 16 17 -0.6345 -1.2532
-9 17 1 -1.0413 1.1586
-9 17 2 -0.8607 -0.3471
-9 17 3 -0.8281 0.0473
-9 17 4 1.5668 0.5542
-9 17 5 -1.8860 -0.4840
-9 17 6 2.0634 -0.6044
-9 17 7 -0.4719 -0.6383
-9 17 8 1.3468 0.6009
-9 17 9 -1.4676 0.3971
-9 17 10 1.1308 -0.3476
-9 17 11 -1.3082 0.8901
-9 17 12 1.4292 0.5299
-9 17 13 1.8145 -0.4230
-9 17 14 1.5058 -0.1255
-9 17 15 1.3045 -0.0845
-9 17 16 1.1560 0.4177
-9 17 17 -1.3461 -2.1525
-9 18 1 3.6751 -0.0244
-9 18 2 0.6998 -0.2911
-9 18 3 -0.4809 0.7831
-9 18 4 -2.1447 0.3577
-9 18 5 -3.0519 0.6868
-9 18 6 0.8689 0.2221
-9 18 7 -4.4823 -0.3142
-9 18 8 1.6916 0.3642
-9 18 9 -3.3738 -0.2891
-9 18 10 0.1234 -1.0451
-9 18 11 -2.6350 -0.2070
-9 18 12 0.4463 0.2044
-9 18 13 0.3291 0.6105
-9 18 14 -0.8905 -0.2227
-9 18 15 1.4355 0.9154
-9 18 16 -0.9737 2.1582
-9 19 1 -0.3500 0.1071
-9 19 2 -0.6275 -0.3401
-9 19 3 1.0504 -0.3808
-9 19 4 0.6256 -1.6595
-9 19 5 2.4682 0.5066
-9 19 6 2.4864 0.2205
-9 19 7 -0.4535 -0.0134
-9 19 8 3.9496 -0.2877
-9 19 9 -1.6589 -0.0837
-9 19 10 2.7930 -0.0248
-9 19 11 -2.0468 -0.8715
-9 19 12 -1.7257 -0.3586
-9 19 13 -0.9938 -0.0801
-9 19 14 -1.2482 -0.5899
-9 19 15 1.3752 -2.5678
-9 20 1 -1.4449 0.3369
-9 20 2 -2.7020 0.8018
-9 20 3 -0.7533 0.3491
-9 20 4 -0.6476 -0.7168
-9 20 5 -3.7146 0.2003
-9 20 6 -3.6558 -0.5250
-9 20 7 -2.7034 0.0615
-9 20 8 -3.1890 -1.0293
-9 20 9 -0.8519 0.2776
-9 20 10 3.5129 0.9186
-9 20 11 1.7090 0.5353
-9 20 12 2.6917 -0.6703
-9 20 13 1.5878 0.4799
-9 20 14 0.0863 1.6415
-9 20 15 0.3941 -0.7785
-9 21 1 1.0734 -0.9726
-9 21 2 0.9154 -0.5373
-9 21 3 -0.2655 0.5387
-9 21 4 2.2780 0.6078
-9 21 5 -2.1402 -0.1785
-9 21 6 3.0871 -0.2913
-9 21 7 1.4669 0.5879
-9 21 8 -1.9908 -0.4336
-9 21 9 0.6038 -0.7208
-9 21 10 -5.8024 -0.6231
-9 21 11 -1.8255 -0.0545
-9 21 12 -0.2271 0.2749
-9 21 13 -1.6331 -0.3907
-9 21 14 -0.1356 2.4918
-9 22 1 0.9853 -0.0294
-9 22 2 3.5742 -0.3015
-9 22 3 -1.7210 -0.0426
-9 22 4 0.9570 0.4048
-9 22 5 -0.8626 -0.4523
-9 22 6 0.9398 -1.0892
-9 22 7 -0.3079 0.1201
-9 22 8 0.2749 0.0513
-9 22 9 3.5107 0.2027
-9 22 10 -4.9754 -0.8731
-9 22 11 2.4694 -0.6025
-9 22 12 -1.5011 -0.0320
-9 23 1 -3.0479 1.5149
-9 23 2 0.9991 -0.2300
-9 23 3 -5.0791 -0.4420
-9 23 4 1.2552 -0.0419
-9 23 5 -1.1135 0.1456
-9 23 6 -1.2488 -0.2369
-9 23 7 -0.7309 -0.4362
-9 23 8 0.2769 -1.4632
-9 23 9 2.2519 0.0742
-9 23 10 3.2342 -1.1183
-9 23 11 2.6092 -0.3605
-9 24 1 -2.6572 -0.0468
-9 24 2 0.2311 -0.3171
-9 24 3 -0.8936 -0.3410
-9 24 4 2.7390 -0.0463
-9 24 5 -0.2799 0.0784
-9 24 6 -0.9555 1.5150
-9 24 7 1.8523 0.4184
-9 24 8 -5.4932 0.4424
-9 24 9 -2.5760 1.4166
-9 24 10 1.4038 1.0084
-9 25 1 -1.4676 -0.0627
-9 25 2 1.6199 0.4711
-9 25 3 -0.0834 1.0677
-9 25 4 -0.7311 0.4219
-9 25 5 -3.1932 -0.3012
-9 25 6 -0.7726 0.0061
-9 25 7 2.1642 -0.7746
-8 0 2 -5.8590 -5.1364
-8 0 4 -18.4595 -3.6333
-8 0 6 -13.0013 5.8149
-8 0 8 -5.6165 -2.1823
-8 0 10 -4.7852 -1.1569
-8 0 12 -1.9784 -3.4290
-8 0 14 -2.6981 0.3173
-8 0 16 0.4153 -1.0143
-8 0 18 -1.2645 -1.3440
-8 0 20 2.7856 5.9679
-8 0 22 0.3162 1.8773
-8 1 1 8.7345 1.9203
-8 1 2 17.0028 -5.1873
-8 1 3 9.0735 8.1526
-8 1 4 3.3132 -3.1213
-8 1 5 11.6765 -12.3079
-8 1 6 -8.8015 -1.9050
-8 1 7 9.6718 -4.7361
-8 1 8 1.0281 1.9496
-8 1 9 5.7389 -8.3667
-8 1 10 -0.8698 1.2976
-8 1 11 4.7156 3.9986
-8 1 12 1.5227 -1.6827
-8 1 13 3.2622 -0.2866
-8 1 14 5.2814 3.0729
-8 1 15 1.5060 5.5584
-8 1 16 3.4266 -0.5887
-8 1 17 0.3338 0.8508
-8 1 18 0.8727 -0.8296
-8 1 19 -0.0126 -0.1256
-8 1 20 -3.2256 -0.4360
-8 1 21 1.1216 -6.0031
-8 1 22 0.3710 0.7731
-8 2 1 0.0817 1.0156
-8 2 2 -7.6578 -3.4502
-8 2 3 -0.4222 4.5820
-8 2 4 1.3826 -0.9411
-8 2 5 4.4111 6.1436
-8 2 6 -7.8423 -5.1536
-8 2 7 2.0297 0.0238
-8 2 8 -10.1946 1.1755
-8 2 9 -3.2884 -5.2551
-8 2 10 -7.2350 -2.3186
-8 2 11 -2.3618 0.4237
-8 2 12 -7.9587 -0.9196
-8 2 13 -2.8310 -2.9341
-8 2 14 -2.0073 -1.5853
-8 2 15 -4.1851 2.5111
-8 2 16 -0.1178 -0.2917
-8 2 17 -1.2124 1.0941
-8 2 18 2.7646 2.9605
-8 2 19 3.4909 5.3725
-8 2 20 -2.1293 -1.5663
-8 2 21 3.9810 -1.6694
-8 3 1 6.3847 -0.7795
-8 3 2 -15.0214 0.8017
-8 3 3 5.2414 -9.0047
-8 3 4 -6.4630 -2.5588
-8 3 5 9.0059 4.2411
-8 3 6 2.9903 -0.0907
-8 3 7 10.7062 -3.0414
-8 3 8 0.5017 0.4743
-8 3 9 6.6627 2.1759
-8 3 10 7.4977 1.3345
-8 3 11 2.0788 -4.1535
-8 3 12 3.4371 2.9029
-8 3 13 2.0749 -0.1261
-8 3 14 0.8939 -1.1101
-8 3 15 -0.6245 -2.1644
-8 3 16 2.0281 0.0804
-8 3 17 -2.1241 0.7693
-8 3 18 -1.4553 -1.4987
-8 3 19 0.6753 0.6812
-8 3 20 -2.1100 0.5490
-8 3 21 2.7973 3.8247
-8 4 1 4.0162 -3.5825
-8 4 2 -1.0769 2.3681
-8 4 3 6.1170 -0.4193
-8 4 4 -9.6961 -2.6870
-8 4 5 1.4899 -1.9761
-8 4 6 -7.1408 -1.0314
-8 4 7 -0.6187 -1.5843
-8 4 8 -6.5002 -3.7046
-8 4 9 -1.3190 1.9235
-8 4 10 -3.0552 0.0981
-8 4 11 -4.5330 -1.6893
-8 4 12 1.1360 0.0384
-8 4 13 -3.0679 2.3478
-8 4 14 -1.2757 1.0365
-8 4 15 -1.2987 -1.7160
-8 4 16 1.5819 2.5496
-8 4 17 -1.7457 1.5366
-8 4 18 -0.8238 -0.9495
-8 4 19 -1.7785 -2.1362
-8 4 20 0.6092 0.4851
-8 4 21 -0.4388 1.6410
-8 5 1 2.3127 -5.5019
-8 5 2 5.9741 -0.6255
-8 5 3 3.7219 1.2703
-8 5 4 0.5501 1.0435
-8 5 5 1.7779 -2.9890
-8 5 6 -1.1118 0.0294
-8 5 7 0.6912 3.0483
-8 5 8 5.4509 -0.5930
-8 5 9 -0.7450 -2.6249
-8 5 10 -0.6138 0.3344
-8 5 11 1.3937 -0.6292
-8 5 12 3.9077 -0.2804
-8 5 13 1.7532 -1.2713
-8 5 14 4.2217 1.3845
-8 5 15 3.1908 -0.7447
-8 5 16 1.3539 -1.0965
-8 5 17 3.9591 -0.2598
-8 5 18 2.8310 1.5480
-8 5 19 1.0508 0.9865
-8 5 20 2.7544 2.1678
-8 5 21 -1.8643 -0.5126
-8 6 1 3.5689 2.2813
-8 6 2 -4.6824 -0.7546
-8 6 3 2.9641 -2.7279
-8 6 4 2.8770 -0.0630
-8 6 5 2.5764 -1.8501
-8 6 6 1.9110 -2.2462
-8 6 7 -2.1473 1.7805
-8 6 8 5.8247 -1.0119
-8 6 9 -3.8715 0.0369
-8 6 10 1.8572 -0.7814
-8 6 11 -2.1463 2.6663
-8 6 12 -5.0133 0.2222
-8 6 13 -3.6401 -1.5184
-8 6 14 -2.0343 1.1594
-8 6 15 -2.4046 1.1013
-8 6 16 -3.1094 -0.2162
-8 6 17 0.2270 -2.1010
-8 6 18 -1.8884 0.9787
-8 6 19 -0.0154 0.3748
-8 6 20 0.2110 -0.4345
-8 6 21 -1.1782 -0.5029
-8 7 1 5.4819 2.2784
-8 7 2 -8.9225 -0.1771
-8 7 3 2.6361 -1.9261
-8 7 4 -6.6063 1.9881
-8 7 5 3.1257 -0.2334
-8 7 6 -1.0256 0.4545
-8 7 7 -3.4449 -2.3116
-8 7 8 -1.5429 0.0818
-8 7 9 -4.3580 0.2863
-8 7 10 6.5613 -1.6273
-8 7 11 -1.1552 0.1112
-8 7 12 3.3435 -0.1845
-8 7 13 1.5549 -0.1925
-8 7 14 1.6402 -0.6367
-8 7 15 -0.4031 1.4020
-8 7 16 1.1857 2.0617
-8 7 17 -0.3092 0.1368
-8 7 18 0.9169 0.5921
-8 7 19 1.5414 0.2598
-8 7 20 0.4097 1.2218
-8 7 21 0.5102 -1.3147
-8 8 1 0.3656 -0.6994
-8 8 2 0.1590 -1.9964
-8 8 3 4.3539 0.4467
-8 8 4 -4.1911 -0.3001
-8 8 5 5.6301 0.3996
-8 8 6 -0.3680 1.0814
-8 8 7 3.9485 -1.8611
-8 8 8 -0.2870 2.0227
-8 8 9 0.4709 0.8870
-8 8 10 0.6926 0.3818
-8 8 11 -1.8807 -1.5011
-8 8 12 3.8555 -0.5230
-8 8 13 -0.0740 1.1781
-8 8 14 3.2451 -1.8534
-8 8 15 0.0034 -0.9890
-8 8 16 3.1310 -0.0776
-8 8 17 -1.6847 -0.0380
-8 8 18 1.0055 0.1273
-8 8 19 -1.6077 -0.3650
-8 8 20 -0.8616 0.6691
-8 8 21 0.2726 1.4767
-8 9 1 -2.6829 0.1516
-8 9 2 5.1516 1.1073
-8 9 3 -0.5624 1.2466
-8 9 4 -0.1694 -2.0195
-8 9 5 -1.0871 0.3201
-8 9 6 -4.1038 0.2353
-8 9 7 1.1441 0.1497
-8 9 8 0.6761 -0.5364
-8 9 9 -1.4926 0.4326
-8 9 10 -4.4358 1.6671
-8 9 11 -3.2102 -0.3591
-8 9 12 -2.0710 0.6633
-8 9 13 -3.6397 0.9818
-8 9 14 1.3917 0.5835
-8 9 15 -1.0391 -0.4021
-8 9 16 2.5253 -1.3678
-8 9 17 -0.2431 1.1616
-8 9 18 -0.0131 0.5818
-8 9 19 -0.6182 -1.0216
-8 9 20 1.3884 1.0583
-8 10 1 -1.4563 -1.5156
-8 10 2 1.4903 0.2199
-8 10 3 -3.5347 0.7568
-8 10 4 3.9725 -0.8753
-8 10 5 -2.9526 0.2348
-8 10 6 0.8036 1.2540
-8 10 7 -1.5635 1.0639
-8 10 8 1.8958 -0.7108
-8 10 9 1.0895 -1.4255
-8 10 10 2.7596 0.1062
-8 10 11 3.0640 0.5583
-8 10 12 0.3169 -0.7016
-8 10 13 -0.9865 -0.9617
-8 10 14 0.7008 0.3162
-8 10 15 -1.7286 -0.0999
-8 10 16 2.9597 -0.1973
-8 10 17 1.8976 0.4586
-8 10 18 1.2370 0.4676
-8 10 19 2.2605 0.3161
-8 10 20 -0.6915 0.8905
-8 11 1 3.7019 -0.7521
-8 11 2 -0.6156 -1.1801
-8 11 3 -0.4357 -0.0451
-8 11 4 2.5793 0.1177
-8 11 5 -1.7191 0.3330
-8 11 6 4.7999 -1.4445
-8 11 7 -3.7989 1.4079
-8 11 8 -0.0788 1.4838
-8 11 9 -1.8754 -0.1047
-8 11 10 1.8472 0.4056
-8 11 11 1.4882 1.0510
-8 11 12 2.0381 0.5970
-8 11 13 2.7849 -0.6686
-8 11 14 0.4953 -0.3461
-8 11 15 -0.9341 0.3211
-8 11 16 -2.0312 -0.5761
-8 11 17 -1.3671 -0.8026
-8 11 18 0.5282 -0.8896
-8 11 19 -0.4579 1.0777
-8 11 20 -2.0061 0.6406
-8 12 1 1.3465 0.6868
-8 12 2 -3.2547 0.1536
-8 12 3 1.3327 -0.2942
-8 12 4 -0.5881 1.2073
-8 12 5 -2.2903 1.2762
-8 12 6 1.9072 -1.6807
-8 12 7 -5.0450 -0.2624
-8 12 8 0.6905 0.7198
-8 12 9 -5.3901 -0.0531
-8 12 10 -0.9518 -0.2438
-8 12 11 -5.3075 -0.9432
-8 12 12 -0.1572 0.8552
-8 12 13 0.2528 -0.3657
-8 12 14 1.2170 0.5035
-8 12 15 3.9175 0.0251
-8 12 16 -0.9753 0.3332
-8 12 17 3.7080 -0.1060
-8 12 18 1.3690 -0.5713
-8 12 19 3.1983 0.8844
-8 12 20 2.1308 0.3961
-8 13 1 -2.2030 -0.5042
-8 13 2 -0.6955 1.2145
-8 13 3 0.4249 -0.8755
-8 13 4 -2.3789 -0.1541
-8 13 5 1.3810 1.3215
-8 13 6 -0.1386 0.7413
-8 13 7 1.6125 1.0471
-8 13 8 3.8902 -0.7749
-8 13 9 -0.4173 1.6344
-8 13 10 3.2832 -0.2721
-8 13 11 -3.4356 -0.7431
-8 13 12 2.3775 -0.3273
-8 13 13 -3.1155 -0.1517
-8 13 14 0.7736 -0.1977
-8 13 15 1.1280 -0.7304
-8 13 16 -1.0402 -0.1006
-8 13 17 0.2930 0.9204
-8 13 18 -5.0804 -0.9239
-8 13 19 -0.3858 0.8925
-8 14 1 -2.5639 -0.3437
-8 14 2 3.8183 1.2177
-8 14 3 -1.4410 -0.0605
-8 14 4 -2.6620 -0.5185
-8 14 5 -0.6303 -1.1374
-8 14 6 -4.0848 1.0380
-8 14 7 -0.6551 0.2290
-8 14 8 -1.1957 -0.5149
-8 14 9 -0.8349 0.9947
-8 14 10 1.3107 0.8738
-8 14 11 -0.4469 0.8025
-8 14 12 2.8820 -0.2018
-8 14 13 -2.7048 0.8752
-8 14 14 2.6548 -0.7140
-8 14 15 -0.9295 -0.4002
-8 14 16 4.4525 -0.3829
-8 14 17 0.9947 -1.0026
-8 14 18 -0.6141 0.2492
-8 14 19 1.7720 -2.1892
-8 15 1 0.5324 -0.2637
-8 15 2 3.9334 -0.2192
-8 15 3 1.0619 0.7502
-8 15 4 1.0217 1.0195
-8 15 5 2.0803 -0.3629
-8 15 6 -2.1236 0.2828
-8 15 7 0.5274 0.2287
-8 15 8 -3.0492 -0.4259
-8 15 9 -0.4490 -1.0196
-8 15 10 -2.3266 -0.1948
-8 15 11 1.6557 -0.1369
-8 15 12 -1.3538 -0.3021
-8 15 13 0.8747 0.0640
-8 15 14 0.4555 -0.1201
-8 15 15 -3.3479 0.8282
-8 15 16 2.8551 -0.5699
-8 15 17 -0.7832 0.9469
-8 15 18 4.7996 2.7506
-8 16 1 -3.7344 0.5602
-8 16 2 -4.5269 -1.2268
-8 16 3 -1.4192 -0.4619
-8 16 4 1.1080 0.2015
-8 16 5 0.4738 -0.1978
-8 16 6 0.3639 -0.1165
-8 16 7 -0.0828 0.1462
-8 16 8 -1.4672 0.7355
-8 16 9 0.6611 -0.2237
-8 16 10 -2.0358 0.1537
-8 16 11 1.5096 0.2941
-8 16 12 -3.4785 -0.3403
-8 16 13 2.7517 -0.8629
-8 16 14 -1.6888 -0.1862
-8 16 15 0.7550 -0.7586
-8 16 16 -1.0124 -0.3637
-8 16 17 0.4343 -1.5726
-8 16 18 2.9869 -0.9596
-8 17 1 3.6470 0.7111
-8 17 2 -0.6458 -0.1438
-8 17 3 -1.1340 0.3804
-8 17 4 -3.6199 0.4467
-8 17 5 -2.3300 0.3097
-8 17 6 -1.7278 -0.2312
-8 17 7 0.2481 -0.9785
-8 17 8 -0.9997 0.5390
-8 17 9 2.4398 -0.1343
-8 17 10 -2.7679 0.1016
-8 17 11 3.5464 0.2074
-8 17 12 -1.0943 0.8839
-8 17 13 3.3269 0.2446
-8 17 14 -0.1504 0.1192
-8 17 15 3.3270 0.5583
-8 17 16 -3.1905 0.6446
-8 17 17 -1.1258 -0.8021
-8 18 1 1.9246 -0.2756
-8 18 2 1.6229 -0.1260
-8 18 3 2.5106 0.1911
-8 18 4 -0.4138 -0.3846
-8 18 5 1.7044 0.8798
-8 18 6 -1.0785 0.2332
-8 18 7 1.2177 -0.1096
-8 18 8 -1.1288 0.3693
-8 18 9 0.1360 -0.5689
-8 18 10 -4.1335 -0.8575
-8 18 11 0.3759 -1.1014
-8 18 12 -3.8275 0.1921
-8 18 13 -0.0609 0.1094
-8 18 14 -0.9939 -0.6588
-8 18 15 2.5914 0.0399
-8 18 16 0.9268 0.4194
-8 18 17 4.3568 1.1594
-8 19 1 0.0913 0.1399
-8 19 2 -1.1682 0.8614
-8 19 3 0.8762 -0.2347
-8 19 4 -1.4634 -1.2591
-8 19 5 0.7370 -0.1998
-8 19 6 -3.7484 -0.1473
-8 19 7 0.2924 0.1412
-8 19 8 -3.2583 -0.0187
-8 19 9 1.6634 -0.1015
-8 19 10 2.0060 0.8797
-8 19 11 0.9396 -0.4913
-8 19 12 0.3312 -0.0748
-8 19 13 0.6575 0.0946
-8 19 14 -0.8611 0.3391
-8 19 15 -1.4988 -1.0051
-8 19 16 0.0938 -1.9342
-8 20 1 -2.7345 -1.1355
-8 20 2 -4.2486 0.9119
-8 20 3 -0.8153 0.0238
-8 20 4 -0.6016 -0.0001
-8 20 5 1.1928 0.1820
-8 20 6 1.0121 -0.5568
-8 20 7 0.9361 0.0734
-8 20 8 -2.8397 -1.0951
-8 20 9 -0.1458 -0.3544
-8 20 10 -0.2679 0.8721
-8 20 11 -2.0372 0.6258
-8 20 12 2.3011 -0.4889
-8 20 13 -0.9754 0.6539
-8 20 14 0.3378 1.2915
-8 20 15 -0.0148 0.6394
-8 21 1 4.3084 -1.1538
-8 21 2 2.7781 -0.5448
-8 21 3 2.5569 -0.4366
-8 21 4 -0.8917 1.0482
-8 21 5 -1.6414 0.1240
-8 21 6 0.4311 -0.5446
-8 21 7 -1.3309 0.3276
-8 21 8 3.2552 -0.1625
-8 21 9 -1.0562 -0.5164
-8 21 10 -1.6053 -0.5950
-8 21 11 -0.6723 -0.3761
-8 21 12 1.2428 -0.4220
-8 21 13 -2.2368 -1.2752
-8 21 14 1.3090 -0.2354
-8 22 1 -1.5631 0.6769
-8 22 2 -2.1152 0.3732
-8 22 3 -0.9178 -0.2451
-8 22 4 -2.7134 0.0959
-8 22 5 -0.3469 -0.5853
-8 22 6 -1.6861 -1.0979
-8 22 7 -2.4921 -0.2007
-8 22 8 4.5827 -0.2768
-8 22 9 -2.7519 -0.1932
-8 22 10 1.8152 -1.1842
-8 22 11 -0.2867 -0.4392
-8 22 12 -0.9271 0.6958
-8 22 13 -0.0861 -0.0664
-8 23 1 3.4024 -0.0884
-8 23 2 -0.3543 0.0989
-8 23 3 0.9843 -0.2187
-8 23 4 1.3784 -0.1710
-8 23 5 2.0061 0.5341
-8 23 6 1.3293 1.0558
-8 23 7 -2.4795 0.1617
-8 23 8 -0.2170 0.0620
-8 23 9 -2.8234 0.8293
-8 23 10 5.8837 0.7272
-8 23 11 -0.0953 0.4441
-8 23 12 1.9632 1.0673
-8 24 1 0.2771 0.1272
-8 24 2 -3.4217 0.6208
-8 24 3 1.4997 0.2862
-8 24 4 -0.7755 -0.0185
-8 24 5 -0.8163 0.2929
-8 24 6 2.1126 0.6768
-8 24 7 0.4243 -0.5284
-8 24 8 -1.9375 0.1100
-8 24 9 -1.3198 -0.8378
-8 24 10 -1.8008 0.0280
-8 24 11 -3.7290 -0.1140
-8 25 1 0.3299 -0.0684
-8 25 2 -2.0514 -1.2381
-8 25 3 1.2500 -0.3349
-8 25 4 -1.9536 -0.7280
-8 25 5 -3.8082 -0.9685
-8 25 6 -0.2769 -1.2186
-8 25 7 -1.5317 -1.0719
-8 25 8 2.4554 -0.0943
-8 25 9 1.7390 -1.2786
-8 26 1 2.8092 -0.2488
-8 26 2 1.7124 -1.0642
-8 26 3 1.0397 0.2966
-8 26 4 1.6295 -0.3079
-8 26 5 2.9575 0.2134
-8 26 6 0.5869 0.5572
-8 26 7 0.7868 0.3548
-7 0 2 37.1024 -11.2246
-7 0 4 16.2635 -8.8463
-7 0 6 11.7069 4.8223
-7 0 8 11.0817 -1.6469
-7 0 10 7.0190 1.5258
-7 0 12 7.0139 -3.8899
-7 0 14 4.7592 2.4320
-7 0 16 3.5194 -1.1488
-7 0 18 -4.5069 -3.3094
-7 0 20 -2.9307 5.2084
-7 0 22 3.3292 0.3693
-7 1 1 -13.8488 3.5942
-7 1 2 8.9751 -1.7895
-7 1 3 -14.3596 10.4332
-7 1 4 17.1835 -3.7087
-7 1 5 -13.7217 -6.2050
-7 1 6 -0.9391 -3.3566
-7 1 7 -13.4546 -3.3669
-7 1 8 0.9582 2.4491
-7 1 9 -11.8881 -11.6802
-7 1 10 -4.7577 1.1495
-7 1 11 -8.2624 4.0423
-7 1 12 -5.7603 0.1859
-7 1 13 -5.7482 -3.9939
-7 1 14 -2.9337 0.7860
-7 1 15 -1.8048 8.4722
-7 1 16 -1.9829 1.3918
-7 1 17 3.0059 0.9298
-7 1 18 2.7324 -1.4573
-7 1 19 3.6204 4.1147
-7 1 20 -1.4536 -0.0708
-7 1 21 0.9974 -7.0794
-7 1 22 -2.7530 -0.5184
-7 2 1 -1.5009 -3.4528
-7 2 2 -8.0856 -0.9149
-7 2 3 -6.6204 -0.0926
-7 2 4 14.9198 0.0685
-7 2 5 -3.0280 7.3065
-7 2 6 18.2620 -5.8729
-7 2 7 2.9492 3.9546
-7 2 8 12.5372 0.9824
-7 2 9 3.1363 -4.4870
-7 2 10 9.5518 -3.2921
-7 2 11 4.4038 0.9768
-7 2 12 4.1942 0.9366
-7 2 13 5.0393 -4.9775
-7 2 14 1.5031 -2.2906
-7 2 15 2.8803 0.9032
-7 2 16 -3.6412 -0.6351
-7 2 17 0.6347 -0.1064
-7 2 18 0.3160 3.3863
-7 2 19 -0.3995 6.4371
-7 2 20 2.0989 -1.7234
-7 2 21 -0.7016 1.3916
-7 2 22 1.4641 2.8274
-7 3 1 -2.8546 -3.1685
-7 3 2 0.7585 2.7618
-7 3 3 -4.3452 -10.3496
-7 3 4 -8.4492 -1.0986
-7 3 5 -10.6534 1.2155
-7 3 6 1.0980 -0.3663
-7 3 7 -9.4481 -3.3022
-7 3 8 -7.2381 -0.8583
-7 3 9 -5.1171 5.3423
-7 3 10 -3.2881 2.1246
-7 3 11 -5.8996 -4.0877
-7 3 12 -2.7501 2.1668
-7 3 13 -3.0125 3.7457
-7 3 14 -5.3398 1.3350
-7 3 15 0.6835 -3.6653
-7 3 16 -3.0952 -0.2313
-7 3 17 -0.6409 1.9263
-7 3 18 -2.8019 -1.3931
-7 3 19 -1.7813 -2.2805
-7 3 20 3.2004 -1.3418
-7 3 21 -1.2474 4.4866
-7 3 22 3.7599 1.5111
-7 4 1 -7.6670 -3.2872
-7 4 2 22.3641 1.3833
-7 4 3 -0.0813 0.0855
-7 4 4 8.8133 -1.4587
-7 4 5 0.6332 -1.9198
-7 4 6 6.0546 -0.1737
-7 4 7 1.8417 -1.3308
-7 4 8 2.8261 -4.5880
-7 4 9 7.3291 2.0265
-7 4 10 -2.0492 -0.4641
-7 4 11 7.0608 -2.6677
-7 4 12 2.7338 -1.5755
-7 4 13 5.8672 3.0965
-7 4 14 2.3104 1.0828
-7 4 15 6.2900 -2.0644
-7 4 16 2.9771 2.5667
-7 4 17 4.5815 1.6646
-7 4 18 1.0330 -0.7268
-7 4 19 -0.7621 -1.7138
-7 4 20 1.1425 0.7221
-7 4 21 -3.2937 2.7043
-7 5 1 -10.6302 -2.9268
-7 5 2 5.1673 -1.3250
-7 5 3 -8.8072 0.0660
-7 5 4 11.7166 1.5515
-7 5 5 -4.7730 -3.9563
-7 5 6 -0.5222 -0.3149
-7 5 7 -2.8165 3.8149
-7 5 8 1.5518 0.1036
-7 5 11 -0.0736 1.6920
-7 5 12 -9.3689 0.3248
-7 5 13 -2.1941 -2.6205
-7 5 14 -4.4473 0.1654
-7 5 15 -1.7192 1.2776
-7 5 16 -3.7162 -1.1110
-7 5 17 1.6792 -1.4075
-7 5 18 -0.4610 1.1193
-7 5 19 1.7615 2.3043
-7 5 20 0.8921 1.6875
-7 5 21 1.5357 0.0168
-7 6 1 2.9652 3.5215
-7 6 2 -4.6999 -0.8439
-7 6 3 -4.5081 -1.9617
-7 6 4 3.7279 0.8267
-7 6 5 -3.2990 -1.9049
-7 6 6 3.8197 -1.1134
-7 6 7 -0.0359 0.4226
-7 6 8 0.6407 -0.6725
-7 6 10 3.4652 -1.3778
-7 6 11 5.3362 3.4125
-7 6 12 0.2637 0.3721
-7 6 13 3.8164 -1.1130
-7 6 14 0.2335 1.3552
-7 6 15 0.8760 2.4220
-7 6 16 -0.9679 0.2139
-7 6 17 0.1206 -1.5168
-7 6 18 0.4609 0.9217
-7 6 19 2.1290 1.0617
-7 6 20 0.4409 -1.6325
-7 6 21 1.4748 -0.9665
-7 7 1 -0.7201 0.7223
-7 7 2 -0.6176 -0.2618
-7 7 3 1.8121 -1.1499
-7 7 4 -5.4411 0.9516
-7 7 5 0.1168 0.7416
-7 7 6 2.0729 1.9652
-7 7 7 -2.0098 -3.7562
-7 7 8 -5.5911 0.7465
-7 7 10 -1.3538 -1.2424
-7 7 11 -1.8197 -1.3402
-7 7 12 2.3163 -1.1193
-7 7 13 0.6493 0.4346
-7 7 14 -0.8681 -1.6517
-7 7 15 2.1654 0.3283
-7 7 16 -1.9323 1.1948
-7 7 17 -1.0195 1.0616
-7 7 18 -2.1905 -0.0764
-7 7 19 -3.0288 -0.2598
-7 7 20 -2.8437 1.6682
-7 7 21 -1.4748 -0.3199
-7 8 1 0.0245 -0.5648
-7 8 2 8.7733 -1.2247
-7 8 3 3.8103 0.9053
-7 8 4 1.9303 -1.4477
-7 8 5 2.7596 0.0976
-7 8 6 1.0011 0.6879
-7 8 7 4.1883 -1.3288
-7 8 8 2.4406 2.5306
-7 8 9 2.3689 0.8249
-7 8 10 -2.8583 1.1312
-7 8 11 -3.3307 -1.1777
-7 8 12 0.7463 0.5252
-7 8 13 -0.5216 1.1892
-7 8 14 2.4242 -1.4085
-7 8 15 4.5635 -1.2721
-7 8 16 2.1406 -0.6807
-7 8 17 5.3649 0.9524
-7 8 18 2.3776 -0.1575
-7 8 19 2.3860 0.1079
-7 8 20 3.5930 0.4877
-7 8 21 2.3089 2.4960
-7 9 1 -4.6976 -0.3133
-7 9 2 -3.1957 0.9114
-7 9 3 -5.0291 1.6209
-7 9 4 1.7201 -0.8227
-7 9 5 -3.9880 0.2024
-7 9 6 -6.2372 -0.0668
-7 9 7 -0.5924 0.8944
-7 9 8 -0.4044 -0.9759
-7 9 9 1.6546 -0.8035
-7 9 10 1.0859 0.8916
-7 9 11 -0.9023 -0.2471
-7 9 12 -2.3234 0.6260
-7 9 13 -4.1405 0.0960
-7 9 14 -3.8348 1.5191
-7 9 15 -2.6457 -0.0681
-7 9 16 -1.9640 -1.4257
-7 9 17 0.0837 0.9785
-7 9 18 -1.6133 0.8055
-7 9 19 -1.0590 -0.6581
-7 9 20 -0.2394 0.0342
-7 9 21 -2.5497 -0.3225
-7 10 1 6.7012 -0.7762
-7 10 2 -2.1018 -0.7380
-7 10 3 0.5587 -0.2477
-7 10 4 3.6681 -0.3203
-7 10 5 0.1438 0.3307
-7 10 6 2.0067 1.3511
-7 10 7 0.3264 0.8764
-7 10 8 -3.3574 -0.2263
-7 10 9 0.9946 -0.8658
-7 10 10 2.4248 0.6204
-7 10 11 4.8745 0.2790
-7 10 12 4.3071 -0.5526
-7 10 13 4.2725 -1.2735
-7 10 14 1.8104 0.4031
-7 10 15 1.1141 -0.5207
-7 10 16 0.2453 -0.2216
-7 10 17 -0.9621 -0.4419
-7 10 18 1.2235 0.3666
-7 10 19 0.0182 1.0639
-7 10 20 0.8235 1.3385
-7 11 1 6.0116 0.6041
-7 11 2 -3.6566 -0.7197
-7 11 3 2.4113 -0.5059
-7 11 4 -3.9834 0.6059
-7 11 5 -0.2902 0.2060
-7 11 6 1.2869 -1.5919
-7 11 7 -1.3484 0.7379
-7 11 8 -3.5759 1.4047
-7 11 9 -3.5814 0.1705
-7 11 10 -4.8113 0.3709
-7 11 11 -2.2323 0.3221
-7 11 12 -1.5461 0.7739
-7 11 13 2.2461 -0.6655
-7 11 14 0.7610 -0.4642
-7 11 15 2.9346 0.3213
-7 11 16 -0.0838 0.4278
-7 11 17 1.4104 -1.1158
-7 11 18 3.1214 -1.4260
-7 11 19 0.6339 0.0983
-7 11 20 2.8126 0.5977
-7 12 1 -0.6824 0.5161
-7 12 2 -2.2399 0.6138
-7 12 3 2.6110 0.0004
-7 12 4 -2.4027 1.9065
-7 12 5 1.2734 0.6434
-7 12 6 -0.5992 -0.6264
-7 12 7 0.8838 -0.1228
-7 12 8 2.5097 0.3170
-7 12 9 0.5298 -0.2454
-7 12 10 -0.3892 -0.5539
-7 12 11 -3.7977 -0.6621
-7 12 12 -2.3442 0.5167
-7 12 13 -2.7285 -0.1859
-7 12 14 -0.7266 0.3675
-7 12 15 0.5195 -0.1841
-7 12 16 -0.4768 1.2453
-7 12 17 0.3145 0.4523
-7 12 18 -1.7581 0.3374
-7 12 19 -1.6291 1.8767
-7 12 20 -1.8338 0.3168
-7 13 1 -2.9603 -0.5820
-7 13 2 1.1036 1.3436
-7 13 3 -1.2463 -0.9019
-7 13 4 -1.4399 -0.6352
-7 13 5 0.0959 0.3403
-7 13 6 -4.0173 1.6280
-7 13 7 0.6361 0.8656
-7 13 8 -0.5940 -0.7830
-7 13 9 2.9217 1.8172
-7 13 10 2.6301 -0.0591
-7 13 11 2.1190 -0.1896
-7 13 12 2.9025 -0.9981
-7 13 13 -1.2375 -0.0099
-7 13 14 1.1114 -0.9131
-7 13 15 -0.4924 -1.5478
-7 13 16 2.6681 -0.9213
-7 13 17 -0.8048 -0.8010
-7 13 18 -0.0724 -0.4546
-7 13 19 -0.3358 -0.8424
-7 14 1 1.6035 0.0087
-7 14 2 4.6879 0.8758
-7 14 3 -2.7074 0.4012
-7 14 4 2.2397 -0.1496
-7 14 5 -2.3227 -0.9192
-7 14 6 -0.5914 1.0366
-7 14 7 -0.5993 -0.3177
-7 14 8 -2.9085 -0.3759
-7 14 9 -1.1918 0.6782
-7 14 10 -1.7387 0.2815
-7 14 11 0.6541 0.6148
-7 14 12 1.7522 0.0136
-7 14 13 0.4971 0.9314
-7 14 14 1.8380 -0.0691
-7 14 15 -0.6893 0.3764
-7 14 16 2.7093 -0.1389
-7 14 17 0.2020 -0.4864
-7 14 18 2.3914 2.3200
-7 14 19 1.4173 -1.2065
-7 15 1 -1.8163 -0.2914
-7 15 2 -0.3208 -1.4295
-7 15 3 -1.3453 0.7634
-7 15 4 3.5303 0.9995
-7 15 5 -1.9010 -0.2379
-7 15 6 0.5879 -0.2612
-7 15 7 -2.0078 0.1797
-7 15 8 -3.1377 0.1017
-7 15 9 -2.4204 -0.8986
-7 15 10 -2.8895 -0.4247
-7 15 11 -3.0486 0.0623
-7 15 12 -2.0811 0.0321
-7 15 13 -0.7904 -0.6385
-7 15 14 -1.0265 -0.2104
-7 15 15 -0.9085 0.6999
-7 15 16 -0.5452 -0.9916
-7 15 17 0.9716 0.9056
-7 15 18 2.6840 0.8495
-7 15 19 -0.4207 1.6849
-7 16 1 0.3908 0.7835
-7 16 2 -3.0245 -1.0637
-7 16 3 -3.4650 -0.0246
-7 16 4 0.0274 -0.1559
-7 16 5 -1.4170 0.2462
-7 16 6 3.1673 -0.1519
-7 16 7 0.6336 0.0219
-7 16 8 3.5946 0.5992
-7 16 9 1.9985 0.0341
-7 16 10 4.5073 0.1846
-7 16 11 0.6423 0.3385
-7 16 12 3.9387 -0.0890
-7 16 13 0.6596 -0.7815
-7 16 14 1.9452 -0.5262
-7 16 15 1.7425 -1.0601
-7 16 16 -3.2783 -0.9263
-7 16 17 -0.1664 -1.1938
-7 16 18 -1.3409 -3.6842
-7 17 1 2.2945 0.9722
-7 17 2 0.4872 0.3739
-7 17 3 -0.0458 0.4065
-7 17 4 -2.3532 -0.0065
-7 17 5 -2.4422 0.7941
-7 17 6 -3.3056 0.3037
-7 17 7 -2.7465 -0.9591
-7 17 8 -1.3812 0.2821
-7 17 9 -4.6912 -0.1180
-7 17 10 -1.3580 -0.1054
-7 17 11 -3.4959 -0.3484
-7 17 12 -0.6236 0.6219
-7 17 13 -3.2857 0.7212
-7 17 14 1.0641 0.3309
-7 17 15 1.0329 1.3455
-7 17 16 1.2590 0.5397
-7 17 17 0.8123 1.2763
-7 17 18 -0.2879 -1.8407
-7 18 1 2.4824 -0.2258
-7 18 2 3.6230 -0.3079
-7 18 3 3.6982 0.3730
-7 18 4 1.9566 -0.6650
-7 18 5 -0.1110 0.2093
-7 18 6 -0.3912 -0.0151
-7 18 7 -0.3174 0.0834
-7 18 8 2.1876 0.2772
-7 18 9 -2.1308 -0.2535
-7 18 10 3.4296 -0.1932
-7 18 11 -2.2946 -0.5937
-7 18 12 1.5511 0.1098
-7 18 13 0.5943 -0.0301
-7 18 14 0.1570 -0.3430
-7 18 15 0.0341 0.4063
-7 18 16 2.5772 -0.6784
-7 18 17 -0.5882 1.3736
-7 19 1 -6.9807 -0.4311
-7 19 2 -4.1981 0.4945
-7 19 3 -3.5930 0.0680
-7 19 4 0.2383 -0.7023
-7 19 5 0.7207 -0.8917
-7 19 6 2.7575 0.0326
-7 19 7 -1.1496 0.3246
-7 19 8 -0.7415 -0.3353
-7 19 9 -0.3455 -0.3919
-7 19 10 1.9669 0.6975
-7 19 11 -2.2962 -0.2287
-7 19 12 1.6347 0.0122
-7 19 13 -0.3828 -0.2434
-7 19 14 -2.1993 -0.2249
-7 19 15 -1.9291 -1.0845
-7 19 16 1.0725 -2.7387
-7 20 1 1.4157 -0.8558
-7 20 2 2.7388 0.2833
-7 20 3 -1.9747 -0.1838
-7 20 4 -0.7867 0.6693
-7 20 5 -2.2110 0.2636
-7 20 6 0.7045 -0.2812
-7 20 7 -1.7301 -0.2995
-7 20 8 -0.1384 -1.0635
-7 20 9 1.0084 -0.1165
-7 20 10 -0.8404 0.4088
-7 20 11 1.4451 0.3401
-7 20 12 0.6031 -0.2002
-7 20 13 -0.5611 0.7092
-7 20 14 0.9229 0.6968
-7 20 15 0.0845 1.4809
-7 20 16 -1.4748 2.1042
-7 21 1 -2.5022 0.3149
-7 21 2 1.0389 -0.3103
-7 21 3 -0.4562 -0.6899
-7 21 4 -0.2640 1.0922
-7 21 5 -2.1997 -0.2511
-7 21 6 -3.1759 -0.2943
-7 21 7 0.4027 -0.2519
-7 21 8 -0.3500 0.3974
-7 21 9 -0.8877 -0.0949
-7 21 10 -3.8710 -0.3513
-7 21 11 2.1898 -0.4894
-7 21 12 -1.7884 0.1884
-7 21 13 1.2607 -0.1472
-7 21 14 3.7553 -0.7205
-7 21 15 1.0872 0.5552
-7 22 1 1.7380 0.0730
-7 22 2 3.5324 0.2003
-7 22 3 1.8327 0.0729
-7 22 4 2.4196 0.1105
-7 22 5 3.0671 -0.3959
-7 22 6 -1.7382 -0.1088
-7 22 7 3.5816 -0.1339
-7 22 8 -0.4139 -0.0533
-7 22 9 2.6787 -0.1093
-7 22 10 0.7103 -0.5286
-7 22 11 1.0178 -0.0911
-7 22 12 -2.1084 0.2477
-7 22 13 -1.6091 0.3681
-7 22 14 -3.3515 -1.7473
-7 23 1 -2.9742 -0.0189
-7 23 2 -1.4114 0.5281
-7 23 3 -3.4904 0.0318
-7 23 4 -0.3696 -0.1055
-7 23 5 1.4053 0.0175
-7 23 6 0.2379 1.2694
-7 23 7 0.1450 0.1108
-7 23 8 -4.7047 -0.3089
-7 23 9 0.5381 0.2098
-7 23 10 -0.9204 0.1421
-7 23 11 -0.5585 0.9602
-7 23 12 1.9669 0.4545
-7 23 13 1.9812 1.9260
-7 24 1 -1.8514 0.3102
-7 24 2 -1.9056 -0.5213
-7 24 3 -1.6568 -0.4265
-7 24 4 -2.7718 -0.4500
-7 24 5 -1.7118 -0.7881
-7 24 6 -0.5463 -0.0856
-7 24 7 0.5853 -0.7544
-7 24 8 -0.8839 -0.2060
-7 24 9 1.8097 -0.6455
-7 24 10 0.1418 -0.7421
-7 24 11 0.7558 0.3016
-7 24 12 0.0909 -1.7554
-7 25 1 1.2281 -0.6953
-7 25 2 3.0795 -0.9553
-7 25 3 4.7443 0.5719
-7 25 4 2.2749 0.2267
-7 25 5 0.3654 -0.1903
-7 25 6 0.5315 -0.5624
-7 25 7 1.0193 -0.3489
-7 25 8 3.0472 0.8363
-7 25 9 -0.3772 0.5186
-7 25 10 -0.5523 -0.0905
-7 26 1 -0.8613 0.0971
-7 26 2 -0.5458 0.6848
-7 26 3 -1.5591 0.8967
-7 26 4 -2.3249 0.0618
-7 26 5 0.2238 1.1754
-7 26 6 -2.9988 0.2486
-7 26 7 -0.6410 -0.6263
-7 26 8 0.2061 -0.3890
-7 27 1 0.8968 -0.0918
-7 27 2 -0.3603 0.1533
-7 27 3 -0.0631 -0.6274
-7 27 4 0.6794 -0.8584
-7 27 5 2.7233 0.3867
-7 27 6 1.1106 0.0421
-6 0 2 -0.6249 -7.9543
-6 0 4 -3.3731 -13.0814
-6 0 6 -13.4095 1.0061
-6 0 8 -10.4463 -1.2193
-6 0 10 -10.5456 2.7762
-6 0 12 -7.3105 -1.9958
-6 0 14 -4.9160 2.4009
-6 0 16 2.3995 1.2456
-6 0 18 3.8884 -5.9724
-6 0 20 -0.9273 4.0098
-6 0 22 -4.9571 -1.6159
-6 1 1 15.5959 -1.2289
-6 1 2 -23.7772 2.5407
-6 1 3 15.9142 9.6626
-6 1 4 1.2135 -1.4123
-6 1 5 16.3694 -0.7793
-6 1 6 -0.8434 -5.5227
-6 1 7 14.6345 2.8338
-6 1 8 4.5225 3.1898
-6 1 9 8.5671 -14.7319
-6 1 10 3.7327 -0.5361
-6 1 11 6.0535 4.5582
-6 1 12 1.3726 2.1237
-6 1 13 4.5359 -8.6128
-6 1 14 4.2526 -1.6645
-6 1 15 1.0353 9.2254
-6 1 16 -0.7268 2.1326
-6 1 17 -1.3744 0.8184
-6 1 18 2.7043 -0.4559
-6 1 19 -0.2459 8.4489
-6 1 20 2.5893 -0.3641
-6 1 21 2.0683 -5.3267
-6 1 22 -1.8523 0.1325
-6 2 1 13.4594 -7.0113
-6 2 2 -25.2391 -0.8542
-6 2 3 11.3982 -4.4190
-6 2 4 -24.7699 0.7455
-6 2 5 3.3459 5.4534
-6 2 6 -14.3672 -6.8011
-6 2 7 0.8463 6.1577
-6 2 8 -12.3712 -0.0693
-6 2 9 -1.7865 -0.5163
-6 2 10 -6.1782 -2.2717
-6 2 11 -4.5618 1.2953
-6 2 12 -5.8853 1.8680
-6 2 13 -5.3458 -2.9446
-6 2 14 -2.8174 -0.3917
-6 2 15 -4.5711 -2.2976
-6 2 16 -1.4080 -1.8002
-6 2 17 -3.4954 -0.8725
-6 2 18 0.5652 3.6791
-6 2 19 -1.3201 3.6685
-6 2 20 2.1752 -2.8594
-6 2 21 -0.2558 3.8976
-6 2 22 3.7131 3.7216
-6 3 1 11.3798 -1.0402
-6 3 2 7.8088 2.5339
-6 3 3 19.7504 -8.8010
-6 3 4 -10.2766 -0.5490
-6 3 5 17.4954 0.0830
-6 3 6 -2.0734 0.8144
-6 3 7 10.3479 -6.1007
-6 3 8 -2.0321 -2.7638
-6 3 9 8.3718 7.5791
-6 3 10 2.8754 2.0968
-6 3 11 5.2755 -5.8409
-6 3 12 8.5157 -0.1432
-6 3 13 5.0789 7.1866
-6 3 14 5.2003 2.7161
-6 3 15 4.0595 -4.8030
-6 3 16 6.0803 0.2865
-6 3 17 1.3213 2.7192
-6 3 18 0.2435 -0.9483
-6 3 19 0.2288 -4.9220
-6 3 20 -2.5331 -1.5474
-6 3 21 0.7529 3.3370
-6 3 22 0.1134 0.1219
-6 4 1 -3.1046 -0.8170
-6 4 2 -1.5463 -1.3500
-6 4 3 -1.0842 1.7403
-6 4 4 0.9635 -1.3222
-6 4 5 3.7308 -1.3662
-6 4 6 -7.2574 1.3130
-6 4 7 -0.3953 -0.7992
-6 4 8 -5.6621 -3.3704
-6 4 9 -3.7053 1.2598
-6 4 10 -7.3467 -0.6204
-6 4 11 -6.1334 -1.2636
-6 4 12 -5.3878 -1.7733
-6 4 13 -6.1438 2.1446
-6 4 14 -3.2203 0.0902
-6 4 15 -4.5160 -0.6187
-6 4 16 1.2958 3.0613
-6 4 17 -0.6489 0.3987
-6 4 18 1.0123 -0.1170
-6 4 19 1.9888 -0.3545
-6 4 20 -0.5913 2.5505
-6 4 21 3.0836 2.2177
-6 4 22 -0.0262 -3.1896
-6 5 1 13.0251 -0.2934
-6 5 2 -12.9340 -2.7494
-6 5 3 0.1521 0.6612
-6 5 4 3.7041 0.8566
-6 5 5 0.0986 -5.1942
-6 5 6 2.2442 -0.5303
-6 5 7 6.3991 4.0418
-6 5 8 7.6847 1.0510
-6 5 9 2.9685 -3.9120
-6 5 10 7.6393 -0.6125
-6 5 11 1.7201 4.4042
-6 5 12 2.5825 0.9643
-6 5 13 1.0496 -3.2868
-6 5 14 3.8601 -0.5261
-6 5 15 -1.2114 3.6907
-6 5 16 2.1242 -1.0600
-6 5 17 -1.1808 -2.5775
-6 5 18 1.8497 0.9268
-6 5 19 3.1023 1.9901
-6 5 20 -0.0271 1.0575
-6 5 21 2.3072 -2.4840
-6 6 1 8.8228 3.7355
-6 6 2 -8.6438 -0.4769
-6 6 3 4.1387 -0.2558
-6 6 4 -7.2828 0.7174
-6 6 5 -5.4343 -0.5492
-6 6 6 -3.2172 -0.1215
-6 6 7 -7.5364 -1.4007
-6 6 10 0.2544 -1.9429
-6 6 11 -1.8849 2.4733
-6 6 12 1.0041 -0.5831
-6 6 13 -2.1508 -0.4013
-6 6 14 -0.4337 0.5322
-6 6 15 -3.6700 2.2072
-6 6 16 -1.1523 0.2296
-6 6 17 -5.6617 -0.1093
-6 6 18 -1.8848 1.0643
-6 6 19 -3.7590 0.8806
-6 6 20 -3.3651 -1.0402
-6 6 21 -1.2462 -1.1486
-6 7 1 3.4024 -0.3489
-6 7 2 9.9981 -0.3841
-6 7 3 10.7137 -0.9192
-6 7 4 1.1810 -0.7335
-6 7 5 10.2163 2.1421
-6 7 6 6.8086 2.0188
-6 7 7 3.8498 -3.6121
-6 7 8 4.8244 1.5066
-6 7 9 -0.6389 1.5420
-6 7 10 0.7324 -0.3440
-6 7 11 -1.3602 -2.0562
-6 7 12 3.6853 -1.0171
-6 7 13 3.2542 1.4337
-6 7 14 5.8796 -2.1280
-6 7 15 5.3381 -0.9985
-6 7 16 6.4048 0.1629
-6 7 17 5.3124 2.1713
-6 7 18 4.5776 -0.5442
-6 7 19 3.4612 -0.1992
-6 7 20 2.9487 2.1171
-6 7 21 3.6914 0.5736
-6 8 1 -11.6619 -0.5088
-6 8 2 -2.6030 -0.7601
-6 8 3 -10.1637 2.0374
-6 8 4 -2.9596 -1.5000
-6 8 5 -3.0179 0.0651
-6 8 6 -6.6984 -0.6918
-6 8 7 -1.2556 0.3180
-6 8 8 0.1692 2.0859
-6 8 9 -0.4809 0.0403
-6 8 10 -1.6472 0.9778
-6 8 11 -4.3610 -0.6189
-6 8 12 -5.6013 0.9293
-6 8 13 -6.0481 1.1143
-6 8 14 -4.5762 0.1844
-6 8 15 -6.8542 -1.0579
-6 8 16 -0.8741 -1.0295
-6 8 17 -2.4758 1.0304
-6 8 18 -1.8208 -1.0746
-6 8 19 -1.2521 0.4545
-6 8 20 -2.5595 -1.1600
-6 8 21 -1.7750 2.8260
-6 9 1 4.4187 -1.1316
-6 9 2 3.1285 0.3214
-6 9 3 -0.3948 1.4136
-6 9 4 6.3416 -0.3386
-6 9 5 -0.3468 0.5380
-6 9 6 -1.0723 -0.9261
-6 9 7 1.4521 1.3970
-6 9 8 0.2529 -1.6883
-6 9 9 4.1014 -1.0903
-6 9 10 4.4095 0.5096
-6 9 11 6.9700 0.0855
-6 9 12 2.8572 -0.3473
-6 9 13 5.1710 -0.6046
-6 9 14 2.5351 1.6647
-6 9 15 0.9597 -0.1813
-6 9 16 3.0565 -0.9036
-6 9 17 -1.2225 0.4683
-6 9 18 1.7169 1.3155
-6 9 19 2.7400 0.5740
-6 9 20 1.5041 0.0320
-6 9 21 1.2578 -0.2085
-6 10 1 0.4871 -0.0924
-6 10 2 -2.5447 -0.4053
-6 10 3 -2.3765 -1.7819
-6 10 4 -1.0033 -0.0450
-6 10 5 -3.5809 1.0421
-6 10 6 1.0563 1.4044
-6 10 7 -4.0532 0.6364
-6 10 8 -5.9200 0.0244
-6 10 9 -5.4696 0.1372
-6 10 10 -5.7376 0.8621
-6 10 11 1.0970 0.2028
-6 10 12 -2.1288 -0.5642
-6 10 13 2.2790 -0.8403
-6 10 14 0.2699 -0.2378
-6 10 15 0.2733 -0.2853
-6 10 16 0.0832 0.3598
-6 10 17 -1.7396 -1.0619
-6 10 18 -0.2803 -0.7015
-6 10 19 -0.5088 0.8716
-6 10 20 -0.4789 0.9906
-6 11 1 0.5402 0.8565
-6 11 2 2.5428 0.4173
-6 11 3 4.2841 -0.2602
-6 11 4 -0.4466 1.2057
-6 11 5 1.6402 -0.0008
-6 11 6 4.2940 -1.6567
-6 11 7 1.5071 0.4838
-6 11 8 3.6790 0.3963
-6 11 9 -0.5732 -0.0610
-6 11 10 -2.8005 -0.3323
-6 11 11 -2.2324 0.2411
-6 11 12 -4.3882 0.9840
-6 11 13 0.7027 -0.3248
-6 11 14 0.4238 -0.8483
-6 11 15 2.2690 0.4986
-6 11 16 2.1244 1.1136
-6 11 17 2.5878 -0.4958
-6 11 18 0.9171 -1.0403
-6 11 19 0.3942 0.3619
-6 11 20 1.4644 0.9926
-6 12 1 -4.8719 -0.3241
-6 12 2 -1.0420 0.8232
-6 12 3 -1.6084 0.4580
-6 12 4 -2.8767 1.6001
-6 12 5 -1.3690 -0.2418
-6 12 6 -2.6538 0.4276
-6 12 7 -1.8474 0.7335
-6 12 8 2.3674 0.1717
-6 12 9 2.8807 0.1240
-6 12 10 3.1834 -0.9173
-6 12 11 1.2457 -0.5010
-6 12 12 0.2165 -0.2557
-6 12 13 -1.8128 -0.5850
-6 12 14 -2.2632 -0.1086
-6 12 15 -2.9282 -0.7724
-6 12 16 -0.5356 0.5701
-6 12 17 -1.0723 0.5245
-6 12 18 -0.1285 0.8515
-6 12 19 -2.0288 1.6503
-6 12 20 -2.3206 -0.1347
-6 13 1 -0.0086 -0.2950
-6 13 2 -0.0211 0.9934
-6 13 3 -1.1005 -0.6848
-6 13 4 -0.8902 -1.0930
-6 13 5 1.0364 -0.0765
-6 13 6 -2.8485 1.7765
-6 13 7 -1.0178 0.2445
-6 13 8 -2.1388 -0.5431
-6 13 9 -0.1492 1.9031
-6 13 10 -0.2579 0.0540
-6 13 11 3.1028 0.1698
-6 13 12 2.3084 -0.7597
-6 13 13 2.8053 0.4499
-6 13 14 2.6915 -0.3933
-6 13 15 1.9963 -1.4644
-6 13 16 2.5888 -1.6071
-6 13 17 -0.0344 -1.1755
-6 13 18 2.3437 0.4156
-6 13 19 1.0249 -1.6318
-6 13 20 1.4348 -0.1931
-6 14 1 2.7459 0.5320
-6 14 2 1.0956 -0.0461
-6 14 3 0.8501 0.7911
-6 14 4 0.4194 0.5239
-6 14 5 -1.0553 -0.5396
-6 14 6 -2.2296 0.5475
-6 14 7 -1.8974 -1.3036
-6 14 8 -3.9106 0.1614
-6 14 9 -4.5067 -0.0088
-6 14 10 -4.4647 0.1728
-6 14 11 -2.5369 0.2439
-6 14 12 -3.3847 0.1806
-6 14 13 -1.0880 0.4780
-6 14 14 -0.8546 0.3441
-6 14 15 -1.1787 0.7890
-6 14 16 0.0858 -0.0176
-6 14 17 0.0839 0.0529
-6 14 18 -0.3129 1.7474
-6 14 19 2.1306 -0.5442
-6 15 1 -0.2362 -0.3008
-6 15 2 -3.0609 -2.0070
-6 15 3 0.7786 0.4613
-6 15 4 -0.4313 0.9401
-6 15 5 2.4064 0.1084
-6 15 6 2.3364 -0.2326
-6 15 7 3.9863 0.2717
-6 15 8 2.4584 0.6315
-6 15 9 4.0783 -1.0576
-6 15 10 1.2160 -0.3338
-6 15 11 3.0950 0.0540
-6 15 12 0.0387 -0.1679
-6 15 13 2.7305 -1.2078
-6 15 14 1.3147 -0.6810
-6 15 15 -0.0850 -0.3314
-6 15 16 0.5202 -0.8435
-6 15 17 0.5201 0.2927
-6 15 18 -0.6345 -0.6787
-6 15 19 -0.2306 2.0739
-6 16 1 0.4299 1.0242
-6 16 2 -3.7464 0.2401
-6 16 3 -2.4928 -0.1429
-6 16 4 -3.9331 -0.4611
-6 16 5 -2.4303 0.5283
-6 16 6 -2.6953 -0.0175
-6 16 7 -3.4406 0.0522
-6 16 8 -2.2013 0.2905
-6 16 9 -1.9004 0.0092
-6 16 10 -2.2892 0.2350
-6 16 11 0.5746 0.6050
-6 16 12 -3.0821 -0.0164
-6 16 13 -0.6378 0.1625
-6 16 14 -1.3436 0.2727
-6 16 15 -1.1891 -1.0617
-6 16 16 -1.1191 0.2710
-6 16 17 -0.0984 -1.4111
-6 16 18 -0.6666 -3.7627
-6 17 1 6.2349 0.1976
-6 17 2 3.7837 0.8631
-6 17 3 4.6490 0.1161
-6 17 4 0.9773 -0.2275
-6 17 5 -0.3080 0.6982
-6 17 6 -1.1272 -0.0087
-6 17 7 0.2738 -0.5112
-6 17 8 0.5431 -0.0019
-6 17 9 -0.1574 0.0980
-6 17 10 -0.2337 0.1851
-6 17 11 1.3564 -0.1538
-6 17 12 -0.9846 -0.1821
-6 17 13 2.6189 0.4864
-6 17 14 1.5680 0.4885
-6 17 15 3.3569 0.8498
-6 17 16 3.2554 1.4010
-6 17 17 0.4273 1.8720
-6 17 18 -0.1850 1.0273
-6 18 1 -5.4763 -1.1513
-6 18 2 -3.2528 -0.3427
-6 18 3 0.2149 0.3240
-6 18 4 0.9177 -0.8062
-6 18 5 0.5935 0.0140
-6 18 6 1.6825 -0.5695
-6 18 7 -0.7221 0.9419
-6 18 8 0.1840 -0.4101
-6 18 9 -0.6563 -0.3725
-6 18 10 -0.0491 -0.5918
-6 18 11 -2.4173 -0.2235
-6 18 12 0.1824 -0.0604
-6 18 13 -2.1972 -0.3898
-6 18 14 -3.9029 -0.4044
-6 18 15 -2.0625 -0.9691
-6 18 16 -1.4538 -1.6743
-6 18 17 -0.2421 -0.6405
-6 19 1 -0.5565 -0.6518
-6 19 2 -1.4232 0.7946
-6 19 3 -2.5342 -0.0134
-6 19 4 -3.8338 -0.1241
-6 19 5 0.3705 -0.7461
-6 19 6 0.0707 -0.3515
-6 19 7 -0.7899 0.3148
-6 19 8 0.3189 -0.5449
-6 19 9 2.8185 0.3511
-6 19 10 0.8793 0.0815
-6 19 11 2.0260 0.4950
-6 19 12 3.2831 0.4270
-6 19 13 0.1268 0.1549
-6 19 14 2.9840 0.2659
-6 19 15 -0.4631 -0.7425
-6 19 16 0.0317 -1.1665
-6 19 17 0.4988 -1.1001
-6 20 1 2.8497 0.2910
-6 20 2 0.1969 0.1631
-6 20 3 0.6640 -0.2479
-6 20 4 -2.5768 1.0660
-6 20 5 0.0021 0.8364
-6 20 6 -2.6634 -0.0019
-6 20 7 -1.5676 -0.4648
-6 20 8 -2.0460 -0.2726
-6 20 9 -3.3825 0.7434
-6 20 10 -1.9311 -0.0199
-6 20 11 0.4169 0.3118
-6 20 12 -1.3709 -0.2387
-6 20 13 0.7035 0.8008
-6 20 14 3.3985 0.8716
-6 20 15 0.1105 0.9660
-6 20 16 1.0143 2.5160
-6 21 1 2.3755 0.6567
-6 21 2 1.8902 -0.7644
-6 21 3 5.3122 -0.7506
-6 21 4 3.0377 0.7034
-6 21 5 1.5185 -0.4211
-6 21 6 -0.5190 -0.2382
-6 21 7 2.8399 -0.8952
-6 21 8 2.0641 -0.1227
-6 21 9 -0.0598 -0.3846
-6 21 10 0.4439 -0.1682
-6 21 11 -0.7224 -0.2361
-6 21 12 -4.0518 0.2307
-6 21 13 -1.6384 -0.7823
-6 21 14 -4.0494 -0.4863
-6 21 15 -2.7553 -0.7547
-6 22 1 -3.1373 0.0525
-6 22 2 -2.3248 0.2288
-6 22 3 -2.4866 0.4007
-6 22 4 -0.4365 -0.3674
-6 22 5 -0.2129 -0.6255
-6 22 6 0.2244 0.5095
-6 22 7 -0.3791 0.5968
-6 22 8 1.5905 -0.1235
-6 22 9 0.6972 -0.1168
-6 22 10 0.8650 -0.5206
-6 22 11 1.3473 0.4105
-6 22 12 2.2574 0.6988
-6 22 13 3.7985 0.3443
-6 22 14 -0.0221 1.2331
-6 23 1 0.5867 0.4128
-6 23 2 -0.9583 0.4864
-6 23 3 -4.3267 0.1426
-6 23 4 -1.1295 -0.0969
-6 23 5 -0.9254 -0.3687
-6 23 6 1.4672 1.0448
-6 23 7 -2.8839 0.0221
-6 23 8 -0.8760 -0.3185
-6 23 9 0.5894 0.0666
-6 23 10 -0.0371 -0.0417
-6 23 11 2.4975 0.6638
-6 23 12 -0.3518 0.2741
-6 23 13 0.9594 -0.5570
-6 24 1 2.4539 -0.0048
-6 24 2 1.0615 -0.8510
-6 24 3 3.1942 0.1168
-6 24 4 0.5031 -0.1950
-6 24 5 -0.6959 -0.2753
-6 24 6 1.7525 -0.6021
-6 24 7 -0.4640 -0.7326
-6 24 8 -1.0709 0.4516
-6 24 9 -0.8063 0.0036
-6 24 10 -1.9568 -0.1504
-6 24 11 -0.6815 -0.3390
-6 24 12 -4.1017 0.0657
-6 25 1 0.4167 -0.5384
-6 25 2 -0.7533 -0.1228
-6 25 3 3.0800 0.5591
-6 25 4 0.0378 0.4700
-6 25 5 -1.8035 0.8051
-6 25 6 1.0548 -1.0918
-6 25 7 0.8877 -0.5939
-6 25 8 3.4864 -0.0164
-6 25 9 2.2944 0.3548
-6 25 10 1.7680 0.0471
-6 25 11 2.7854 -0.9281
-6 26 1 -0.0759 0.0141
-6 26 2 -0.6540 0.5607
-6 26 3 1.1351 -0.4647
-6 26 4 0.3015 -0.1401
-6 26 5 1.6056 1.1971
-6 26 6 -1.9552 0.5173
-6 26 7 -1.7848 0.4794
-6 26 8 0.2545 -0.8333
-6 26 9 -2.1129 -0.4935
-6 27 1 0.9539 0.0399
-6 27 2 -2.5276 0.4105
-6 27 3 -4.1834 -0.4700
-6 27 4 -1.7561 -0.3849
-6 27 5 0.5796 -0.3679
-6 27 6 0.3119 0.4706
-6 27 7 -0.6192 2.2085
-6 28 1 1.2289 -0.7762
-6 28 2 2.5316 -0.3706
-6 28 3 2.3188 0.0450
-5 0 6 11.3777 -3.3102
-5 0 8 12.5569 0.2985
-5 0 10 7.2864 1.8554
-5 0 12 7.3301 0.8450
-5 0 14 5.0684 1.4702
-5 0 16 -0.2791 3.9005
-5 0 18 0.5400 -6.0623
-5 0 20 4.3367 1.9129
-5 0 22 -1.1083 -2.4714
-5 1 2 -3.8313 2.4871
-5 1 3 -6.2549 6.4183
-5 1 4 1.3191 2.2330
-5 1 5 -11.3385 0.4120
-5 1 6 -4.3434 -6.9752
-5 1 7 -12.0930 7.8431
-5 1 8 -3.9652 2.0530
-5 1 9 -9.8023 -14.2082
-5 1 10 -3.2617 -1.3553
-5 1 11 -7.5178 4.1261
-5 1 12 -7.8334 2.6410
-5 1 13 -6.2176 -10.2962
-5 1 14 -0.3545 -2.1914
-5 1 15 -2.1327 6.0801
-5 1 16 -2.3615 0.8788
-5 1 17 0.2219 0.2318
-5 1 18 -1.4831 1.8156
-5 1 19 -0.5711 9.0316
-5 1 20 1.7780 -0.9302
-5 1 21 -1.0215 -1.2378
-5 1 22 1.8010 0.8780
-5 2 1 -8.1569 -5.0626
-5 2 2 21.5687 -1.6611
-5 2 3 -4.6190 -7.6509
-5 2 4 15.1762 1.4103
-5 2 5 -0.9322 3.2293
-5 2 6 17.2213 -4.7003
-5 2 7 2.5576 4.2421
-5 2 8 10.6382 -1.3185
-5 2 9 5.5653 5.7453
-5 2 10 7.1490 -0.3958
-5 2 11 7.3246 -0.2034
-5 2 12 4.4985 1.8016
-5 2 13 6.7703 1.1790
-5 2 14 3.2032 2.3502
-5 2 15 4.1514 -5.1693
-5 2 16 2.1339 -1.9387
-5 2 17 2.3423 -1.1498
-5 2 18 1.8755 3.2300
-5 2 19 0.5193 -0.5186
-5 2 20 1.2435 -3.7043
-5 2 21 0.1940 4.5477
-5 2 22 3.9940 3.0991
-5 3 1 -21.1425 1.7148
-5 3 2 15.1093 1.8535
-5 3 3 -17.0834 -6.6086
-5 3 4 7.8499 0.1286
-5 3 5 -12.1431 -0.0272
-5 3 6 3.4676 2.7622
-5 3 7 -14.5094 -9.3145
-5 3 8 -2.9826 -3.5100
-5 3 9 -9.8132 7.2451
-5 3 10 -5.0542 1.7066
-5 3 11 -6.4772 -6.3828
-5 3 12 -2.1541 -1.0096
-5 3 13 -3.9184 7.9603
-5 3 14 -6.7195 2.6822
-5 3 15 -1.9205 -3.5638
-5 3 16 -1.9538 1.2494
-5 3 17 0.2031 2.6791
-5 3 18 -0.6355 -1.1955
-5 3 19 -1.1072 -4.8230
-5 3 20 -1.0233 -0.6407
-5 3 21 0.5383 1.1981
-5 3 22 0.0383 -0.8270
-5 4 1 -2.5193 0.3330
-5 4 2 8.8854 -3.1164
-5 4 3 -10.0159 2.6700
-5 4 4 13.0459 -2.1026
-5 4 5 -5.0267 -2.3117
-5 4 6 12.3123 1.7511
-5 4 7 2.3855 1.5696
-5 4 8 9.8509 -1.5646
-5 4 9 2.9802 -1.4164
-5 4 10 2.8527 -0.6987
-5 4 11 0.7181 0.9145
-5 4 12 3.2256 -0.8818
-5 4 13 2.0868 -0.8447
-5 4 14 3.6557 -0.7121
-5 4 15 2.6316 1.5651
-5 4 16 2.3191 2.7758
-5 4 17 0.6980 -0.8225
-5 4 18 2.4413 0.1536
-5 4 19 0.9613 1.1247
-5 4 20 3.7065 3.5200
-5 4 21 -1.3056 0.1663
-5 4 22 -0.5153 -2.6520
-5 5 1 -1.5993 0.9694
-5 5 2 -4.7097 -1.8795
-5 5 3 -0.6514 1.8801
-5 5 4 -1.8703 0.2879
-5 5 5 -8.4686 -5.3357
-5 5 6 -2.1735 -0.9995
-5 5 7 -6.8931 3.9650
-5 5 8 -0.3979 1.3131
-5 5 9 -2.4979 -4.5017
-5 5 10 -0.3451 -0.5803
-5 5 11 -0.2112 5.1017
-5 5 12 -3.8609 1.8490
-5 5 13 -4.4923 -3.4701
-5 5 14 -3.0550 -0.4032
-5 5 15 -2.8927 4.3414
-5 5 16 -4.4246 -1.0317
-5 5 17 -3.2938 -2.3106
-5 5 18 -1.6781 1.0205
-5 5 19 -3.2017 0.8143
-5 5 20 -0.0037 1.0476
-5 5 21 -2.5284 -3.6273
-5 6 1 0.0891 2.3647
-5 6 2 9.5727 0.3255
-5 6 3 11.0979 0.2953
-5 6 4 1.1199 0.5289
-5 6 5 6.3488 1.9911
-5 6 6 2.3933 -0.0109
-5 6 7 -0.5301 -3.0755
-5 6 8 1.5029 -0.3810
-5 6 9 -0.1162 0.7933
-5 6 10 0.6287 -1.6433
-5 6 11 5.3310 0.1057
-5 6 12 3.1396 -0.4535
-5 6 13 6.5586 0.4840
-5 6 14 5.9118 0.1097
-5 6 15 6.9084 0.3196
-5 6 16 2.9919 0.2566
-5 6 17 5.3428 1.0958
-5 6 18 3.7048 1.3980
-5 6 19 0.4824 -0.0887
-5 6 20 5.1171 -0.4533
-5 6 21 1.7949 -0.8469
-5 7 1 -15.0672 -1.2557
-5 7 2 -3.5816 -0.5462
-5 7 3 -4.6254 -0.7908
-5 7 4 -5.7889 -1.5691
-5 7 5 5.1926 3.1832
-5 7 6 -2.4234 1.0939
-5 7 7 -0.1184 -2.3374
-5 7 8 -2.4312 2.2922
-5 7 9 -3.7097 1.6297
-5 7 10 -3.9123 0.7227
-5 7 11 -5.4389 -2.6940
-5 7 12 -4.9655 -0.5851
-5 7 13 -3.4406 1.8111
-5 7 14 -6.4335 -1.2079
-5 7 15 -2.3958 -1.9594
-5 7 16 -4.0620 -0.3737
-5 7 17 1.5934 1.7580
-5 7 18 -2.0241 -0.6043
-5 7 19 -2.7388 -0.3941
-5 7 20 -1.3264 2.4132
-5 7 21 -3.0555 1.5797
-5 8 1 3.8460 -1.2016
-5 8 2 4.5724 -0.3498
-5 8 3 -1.5647 2.3405
-5 8 4 1.4872 -1.2177
-5 8 5 1.3253 -0.7755
-5 8 6 0.0103 -2.2951
-5 8 7 6.9101 1.4022
-5 8 8 2.4940 0.6105
-5 8 9 7.9798 -0.9055
-5 8 10 3.1594 1.2907
-5 8 11 1.9329 0.1946
-5 8 12 2.9581 0.5150
-5 8 13 2.2156 0.5602
-5 8 14 0.8213 1.5480
-5 8 15 2.4771 -0.3987
-5 8 16 0.4390 -0.5061
-5 8 17 1.2443 0.2178
-5 8 18 2.1764 -1.0352
-5 8 19 3.3072 0.5512
-5 8 20 3.4811 -2.2947
-5 8 21 2.2827 1.9715
-5 9 1 0.7257 -1.2560
-5 9 2 -4.5414 0.3660
-5 9 3 -3.5476 -0.0114
-5 9 4 -2.7237 0.4826
-5 9 5 -8.5688 1.2918
-5 9 6 -6.2055 -0.3966
-5 9 7 -7.0180 1.7953
-5 9 8 -7.7343 -2.2731
-5 9 9 -2.7836 -0.7356
-5 9 10 -2.6066 0.2303
-5 9 11 1.1274 0.3178
-5 9 12 1.3759 -0.7951
-5 9 13 -0.4020 -0.8362
-5 9 14 -0.6660 0.8731
-5 9 15 1.2231 0.2077
-5 9 16 -2.9768 0.2038
-5 9 17 -2.1489 -0.2822
-5 9 18 -3.0986 1.8677
-5 9 19 -1.9869 0.9587
-5 9 20 -3.1547 0.0485
-5 9 21 -2.2195 -0.7628
-5 10 1 3.6040 1.0298
-5 10 2 4.8486 0.4608
-5 10 3 7.2934 -2.5338
-5 10 4 8.1660 0.3951
-5 10 5 3.8946 0.8694
-5 10 6 8.7817 1.3808
-5 10 7 2.6818 0.2131
-5 10 8 2.1889 -0.3160
-5 10 9 -1.1504 0.6242
-5 10 10 -1.8731 0.2160
-5 10 11 -2.0018 -0.0692
-5 10 12 0.2908 -0.0095
-5 10 13 -0.4639 -0.5606
-5 10 14 4.0467 -1.6413
-5 10 15 3.5897 -0.3729
-5 10 16 3.3742 0.2821
-5 10 17 3.9531 -1.2640
-5 10 18 1.3063 -1.0544
-5 10 19 2.6393 0.7507
-5 10 20 2.9933 1.2836
-5 11 1 -5.2899 0.4216
-5 11 2 -4.5980 0.7777
-5 11 3 -3.6709 0.9992
-5 11 4 -5.1069 0.8387
-5 11 5 -4.1762 -0.7321
-5 11 6 0.0431 -1.4211
-5 11 7 -2.5190 1.0246
-5 11 8 1.7949 -0.0101
-5 11 9 0.4909 0.3190
-5 11 10 0.8496 -1.0189
-5 11 11 -2.5343 0.1409
-5 11 12 -1.1103 0.9548
-5 11 13 -3.9143 0.0856
-5 11 14 -4.0327 -0.3354
-5 11 15 -3.6164 0.9471
-5 11 16 -2.7742 1.5791
-5 11 17 0.5095 0.5651
-5 11 18 -0.5128 -0.1477
-5 11 19 -2.0326 0.2241
-5 11 20 -2.4071 1.1448
-5 12 1 -0.7460 -1.1881
-5 12 2 0.7517 0.4545
-5 12 3 -0.7694 0.7799
-5 12 4 -1.4129 1.0453
-5 12 5 -0.1372 -0.5862
-5 12 6 -1.0530 0.9769
-5 12 7 -1.9354 0.5381
-5 12 8 1.7316 0.2710
-5 12 9 1.8247 0.4319
-5 12 10 3.5061 -1.0168
-5 12 11 2.7004 -0.0623
-5 12 12 5.9259 -1.0322
-5 12 13 3.3932 -0.6744
-5 12 14 3.3632 -0.6095
-5 12 15 3.5593 -1.5965
-5 12 16 -0.8911 -1.1698
-5 12 17 1.6069 0.0861
-5 12 18 1.9028 0.8370
-5 12 19 -0.2996 1.0255
-5 12 20 0.2242 -0.6881
-5 13 1 1.0754 0.8127
-5 13 2 0.8795 0.5793
-5 13 3 -0.1033 -0.4381
-5 13 4 -1.1771 -0.8170
-5 13 5 0.4698 0.2358
-5 13 6 -4.0491 1.1623
-5 13 7 -2.6653 -0.9289
-5 13 8 -4.6028 0.1746
-5 13 9 -5.5353 1.2881
-5 13 10 -3.8111 0.2124
-5 13 11 -3.9474 0.3026
-5 13 12 -3.1747 -0.8619
-5 13 13 -2.7897 0.8351
-5 13 14 -1.9878 0.0384
-5 13 15 1.4644 -0.4934
-5 13 16 -2.2930 -1.7502
-5 13 17 1.0914 -0.9182
-5 13 18 -0.7417 0.6662
-5 13 19 1.7135 -1.3037
-5 13 20 0.9427 1.0427
-5 14 1 -1.3645 0.4787
-5 14 2 1.7541 -1.2188
-5 14 3 0.8074 0.5793
-5 14 4 1.9325 0.7466
-5 14 5 1.5614 0.2291
-5 14 6 1.4710 0.1405
-5 14 7 4.2424 -1.4141
-5 14 8 1.1719 0.5327
-5 14 9 2.0005 -0.9296
-5 14 10 2.0839 0.4570
-5 14 11 0.5841 -0.0017
-5 14 12 1.4445 0.1843
-5 14 13 1.5522 0.2308
-5 14 14 1.3344 0.2080
-5 14 15 1.8175 1.2376
-5 14 16 1.5612 0.0988
-5 14 17 0.8915 0.3525
-5 14 18 -2.0261 0.6527
-5 14 19 1.5744 -0.2977
-5 15 1 -3.8563 -0.2043
-5 15 2 -3.1436 -1.3394
-5 15 3 -2.6405 0.3017
-5 15 4 -1.5501 0.2651
-5 15 5 -1.8984 0.4363
-5 15 6 -0.9055 -0.1406
-5 15 7 -0.2426 0.7844
-5 15 8 -1.7703 0.4626
-5 15 9 1.2569 -1.0217
-5 15 10 -1.0144 0.1107
-5 15 11 0.6601 0.0290
-5 15 12 -1.1891 -0.1201
-5 15 13 0.4474 -1.2294
-5 15 14 -3.7715 -1.0745
-5 15 15 -2.8681 -0.7889
-5 15 16 -1.5502 -0.4630
-5 15 17 -1.5102 -0.2852
-5 15 18 0.3282 -1.1100
-5 15 19 -3.0250 1.0751
-5 16 1 5.1032 0.7601
-5 16 2 1.9619 1.1756
-5 16 3 0.1644 -0.2225
-5 16 4 0.0964 -0.8708
-5 16 5 -2.5846 0.2274
-5 16 6 0.1582 -0.0623
-5 16 7 -1.6786 -0.0137
-5 16 8 -0.2438 0.0182
-5 16 9 -1.3920 -0.1315
-5 16 10 -0.1679 0.4593
-5 16 11 -1.6397 0.1180
-5 16 12 0.2332 -0.0062
-5 16 13 2.4106 0.3600
-5 16 14 1.3627 0.0803
-5 16 15 5.2502 -0.7385
-5 16 16 1.6492 0.9624
-5 16 17 1.8474 -0.5650
-5 16 18 3.5930 -1.6629
-5 17 1 -3.3188 -0.5236
-5 17 2 -0.7019 0.8434
-5 17 3 1.4160 0.1350
-5 17 4 1.3006 -0.0450
-5 17 5 -0.3044 0.3293
-5 17 6 0.2503 -0.1245
-5 17 7 -0.1618 -0.1339
-5 17 8 -1.2065 -0.2209
-5 17 9 0.6508 -0.1542
-5 17 10 0.8142 0.2744
-5 17 11 -1.5059 -0.4154
-5 17 12 1.0026 0.3202
-5 17 13 -3.8626 0.5563
-5 17 14 -2.8841 0.3253
-5 17 15 -0.5484 0.5137
-5 17 16 -3.4052 0.4346
-5 17 17 -1.8928 1.0685
-5 17 18 -0.3756 1.4701
-5 18 1 -4.3320 -1.2884
-5 18 2 0.3901 -0.2030
-5 18 3 -1.4981 0.1055
-5 18 4 -0.5054 -0.3708
-5 18 5 0.3430 -0.2800
-5 18 6 0.6204 -0.7342
-5 18 7 1.0339 1.2655
-5 18 8 0.8201 -0.2906
-5 18 9 3.0684 0.3170
-5 18 10 0.0349 -0.6057
-5 18 11 1.4605 -0.1896
-5 18 12 3.8619 0.1422
-5 18 13 -0.7244 -0.8788
-5 18 14 3.4276 -0.5099
-5 18 15 0.7348 -1.2848
-5 18 16 0.4977 -1.9395
-5 18 17 1.9085 -1.5795
-5 19 1 0.1757 -0.1143
-5 19 2 0.9455 0.9091
-5 19 3 -3.6402 -0.1634
-5 19 4 -2.3791 0.8306
-5 19 5 0.0438 -0.3900
-5 19 6 -2.7618 -0.2293
-5 19 7 -0.3909 -0.2194
-5 19 8 -3.9994 -0.3686
-5 19 9 -0.6887 0.7997
-5 19 10 -4.2410 -0.2647
-5 19 11 1.1640 0.5866
-5 19 12 -2.4471 0.6117
-5 19 13 0.8668 0.6766
-5 19 14 1.4376 1.0754
-5 19 15 -2.6172 -0.0673
-5 19 16 0.8330 -0.0222
-5 19 17 0.2977 -2.3023
-5 20 1 3.5759 0.6389
-5 20 2 3.5598 -0.7726
-5 20 3 3.2703 -0.4099
-5 20 4 2.6941 0.5845
-5 20 5 0.8023 1.0321
-5 20 6 -0.4446 -0.1069
-5 20 7 2.2660 -0.9665
-5 20 8 -0.8504 -0.4944
-5 20 9 0.8524 0.5138
-5 20 10 1.7411 0.5115
-5 20 11 0.0831 0.3970
-5 20 12 -2.7126 -0.2932
-5 20 13 1.5286 0.4789
-5 20 14 -3.2521 0.0639
-5 20 15 0.4358 0.6282
-5 20 16 0.1228 2.9496
-5 21 1 -3.8898 0.3040
-5 21 2 -3.0526 -0.5938
-5 21 3 -0.0091 -0.3036
-5 21 4 1.0298 -0.4571
-5 21 5 0.2139 -0.5056
-5 21 6 0.3734 0.0833
-5 21 7 3.7058 0.0185
-5 21 8 0.6895 -0.1867
-5 21 9 1.7674 -0.7610
-5 21 10 0.3395 -0.0660
-5 21 11 -2.0928 -0.3272
-5 21 12 1.4726 0.1394
-5 21 13 -0.5739 -0.4424
-5 21 14 -2.1079 -0.0782
-5 21 15 1.8217 -0.1607
-5 22 1 0.5144 0.2412
-5 22 2 -1.9728 0.8733
-5 22 3 -2.4855 1.5020
-5 22 4 -1.6051 -0.5961
-5 22 5 -1.0854 -0.2434
-5 22 6 -3.0336 0.4650
-5 22 7 -1.0726 0.7507
-5 22 8 -0.2321 0.1931
-5 22 9 1.3066 -0.3917
-5 22 10 2.6057 -0.0689
-5 22 11 1.2571 0.8943
-5 22 12 5.9704 0.4786
-5 22 13 -0.6241 0.3173
-5 22 14 3.6849 0.6798
-5 23 1 4.7328 0.1029
-5 23 2 1.6144 -0.2968
-5 23 3 -0.5625 0.2210
-5 23 4 0.3162 -0.3302
-5 23 5 0.2030 0.0375
-5 23 6 0.7840 0.1724
-5 23 7 -0.5977 -0.4917
-5 23 8 -3.3332 0.4103
-5 23 9 -1.9236 -0.2347
-5 23 10 -0.7049 0.3692
-5 23 11 -2.8591 0.0882
-5 23 12 -0.0230 0.5503
-5 23 13 -3.8386 0.0833
-5 23 14 1.1246 0.4181
-5 24 1 -0.1942 0.1910
-5 24 2 0.7497 -0.9527
-5 24 3 2.0828 0.1992
-5 24 4 1.6035 0.0188
-5 24 5 0.5248 0.5102
-5 24 6 4.6244 -1.0282
-5 24 7 2.1361 -0.8488
-5 24 8 2.0335 0.4466
-5 24 9 0.2844 0.0198
-5 24 10 3.3005 -0.0305
-5 24 11 -2.2388 -0.9078
-5 24 12 2.2307 0.5805
-5 24 13 -0.4952 0.7483
-5 25 1 -4.5805 -0.3601
-5 25 2 1.5963 0.4067
-5 25 3 -0.1350 0.1398
-5 25 4 0.5062 0.6448
-5 25 5 -3.4090 0.7512
-5 25 6 -3.7281 -0.6444
-5 25 7 -2.0120 -0.2228
-5 25 8 1.9490 -0.4525
-5 25 9 -1.2389 0.1262
-5 25 10 2.2048 -0.1370
-5 25 11 -2.6185 -0.8438
-5 26 1 -3.5385 -0.0410
-5 26 2 0.9052 0.5263
-5 26 3 -4.6932 -0.5530
-5 26 4 0.6073 -0.3519
-5 26 5 2.8424 0.5718
-5 26 6 -2.7034 1.3314
-5 26 7 2.6738 1.0150
-5 26 8 0.5311 -0.2663
-5 26 9 -0.7668 -0.3812
-5 26 10 1.7733 1.6728
-5 27 1 0.7732 -0.2718
-5 27 2 5.4900 0.4923
-5 27 3 -2.3324 0.0108
-5 27 4 2.2426 -0.9086
-5 27 5 2.1207 -1.0423
-5 27 6 -0.0977 -0.2096
-5 27 7 1.9884 1.0674
-5 27 8 -3.1163 -0.0748
-5 28 1 -2.0144 -0.9755
-5 28 2 2.0520 -0.1185
-5 28 3 -1.4359 0.6970
-5 28 4 -0.6261 0.8102
-5 28 5 -2.1325 -0.9931
-5 28 6 0.7485 -1.5899
-4 0 4 2.7252 -6.0821
-4 0 6 -27.5918 -7.8307
-4 0 8 -24.9025 -0.6536
-4 0 10 -18.4817 -0.0638
-4 0 12 -12.1799 1.7575
-4 0 14 -1.5406 1.6237
-4 0 16 0.1818 5.0160
-4 0 18 -2.9182 -3.0286
-4 0 20 0.6586 -0.5962
-4 0 22 0.8188 -3.7342
-4 1 1 -8.3272 -11.9822
-4 1 2 2.5220 -0.7980
-4 1 5 13.8911 0.3442
-4 1 6 12.7121 -5.0534
-4 1 7 20.4773 9.7536
-4 1 8 4.1213 -0.1881
-4 1 9 14.1703 -6.8297
-4 1 10 3.9120 -0.2337
-4 1 11 9.3953 3.1502
-4 1 12 -4.3883 2.2986
-4 1 13 5.8603 -7.5223
-4 1 14 2.5002 -0.8393
-4 1 15 2.5769 1.6161
-4 1 16 3.0195 -1.0518
-4 1 17 2.5636 -0.6052
-4 1 18 1.9572 2.8224
-4 1 19 3.5647 6.8383
-4 1 20 1.0984 -1.1589
-4 1 21 2.0549 2.1127
-4 1 22 2.0069 -0.2401
-4 2 1 -1.9910 -0.4315
-4 2 2 -12.2241 0.2211
-4 2 3 -5.6735 -10.3143
-4 2 4 -9.3570 2.0152
-4 2 5 -7.8405 1.7923
-4 2 6 -4.1993 -1.8955
-4 2 7 -6.8861 -0.9076
-4 2 8 -6.9048 -3.4515
-4 2 9 -3.7308 9.5668
-4 2 10 -1.1753 -0.4222
-4 2 11 -1.6786 -1.0117
-4 2 12 -1.9325 1.4079
-4 2 13 -1.8794 3.9717
-4 2 14 -5.5458 3.4137
-4 2 15 -3.5910 -4.9765
-4 2 16 -2.5964 -0.8818
-4 2 17 -1.3384 -2.4094
-4 2 18 -1.6881 1.5742
-4 2 19 -1.4241 -3.2805
-4 2 20 -3.7667 -3.4962
-4 2 21 0.0460 3.1484
-4 2 22 1.0673 1.4995
-4 3 2 -4.2216 2.8520
-4 3 3 11.8100 -4.4112
-4 3 4 -15.7693 0.2316
-4 3 5 7.1053 -1.6192
-4 3 6 -4.8792 4.0406
-4 3 7 2.5940 -8.9510
-4 3 8 -0.0383 -2.0354
-4 3 9 -1.1753 3.8764
-4 3 10 -0.8345 0.5428
-4 3 11 -3.0804 -4.1546
-4 3 12 7.8662 -1.5077
-4 3 13 2.5574 5.8265
-4 3 14 2.8155 1.3643
-4 3 15 2.7917 -0.5339
-4 3 16 1.1688 2.2089
-4 3 17 2.0048 2.3821
-4 3 18 -0.3407 -0.1794
-4 3 19 4.1212 -3.0774
-4 3 20 -0.6631 0.4501
-4 3 21 2.3687 -1.1095
-4 3 22 -1.2792 -2.5167
-4 4 1 6.2695 -0.4566
-4 4 2 -1.5650 -2.3794
-4 4 3 15.1480 4.0230
-4 4 4 -1.6305 -2.7122
-4 4 5 14.4129 -3.7655
-4 4 6 -4.6907 1.6493
-4 4 7 8.5190 4.1630
-4 4 8 -0.2215 0.2903
-4 4 9 3.7621 -3.7604
-4 4 10 -3.8451 -0.4871
-4 4 11 -1.7971 3.1807
-4 4 12 -4.0462 -0.0341
-4 4 13 -5.0723 -2.3695
-4 4 14 -2.1522 -0.7042
-4 4 15 -0.9711 2.1222
-4 4 16 -1.0479 1.6231
-4 4 17 -0.8485 -1.4892
-4 4 18 -2.3123 0.2431
-4 4 19 1.6123 0.9333
-4 4 20 -3.1929 3.1496
-4 4 21 -0.1456 0.1679
-4 5 1 7.1704 0.8381
-4 5 2 -5.9508 0.0081
-4 5 3 2.4329 2.3121
-4 5 4 -5.3903 0.7265
-4 5 5 -0.2617 -3.4953
-4 5 6 -9.1571 -1.4291
-4 5 7 1.2004 1.4574
-4 5 8 -0.2370 1.8060
-4 5 9 2.5203 -3.6112
-4 5 10 3.6217 -0.5398
-4 5 11 7.3840 3.7064
-4 5 12 -0.7876 2.0111
-4 5 13 4.8936 -1.8073
-4 5 14 3.3157 -0.3156
-4 5 15 4.1002 3.0782
-4 5 16 0.6475 -1.0092
-4 5 17 3.3161 -1.1390
-4 5 18 0.0578 0.6933
-4 5 19 4.1078 -0.1848
-4 5 20 1.1834 0.1522
-4 5 21 6.3541 -2.1289
-4 6 1 -5.5984 0.2497
-4 6 2 -7.0029 -0.3934
-4 6 3 -1.7356 -1.2529
-4 6 4 2.2598 0.8987
-4 6 5 2.8531 4.2711
-4 6 6 -0.9180 -0.2812
-4 6 7 -1.5678 -4.2883
-4 6 8 -6.5319 0.7771
-4 6 9 -5.5388 1.4993
-4 6 10 -1.1344 -0.8548
-4 6 11 -0.7929 -2.2327
-4 6 12 -3.4090 -0.5343
-4 6 13 0.9735 1.0983
-4 6 14 -2.9653 -0.2203
-4 6 15 -2.1398 -0.8595
-4 6 16 -1.3182 0.2983
-4 6 17 1.7294 2.0130
-4 6 18 -2.5233 1.1357
-4 6 19 -1.6469 0.0818
-4 6 20 -3.1677 -0.7260
-4 6 21 -1.4713 0.0203
-4 7 1 8.5701 -1.2681
-4 7 2 6.0938 -0.4192
-4 7 3 2.6668 -0.5758
-4 7 4 3.0250 -1.6459
-4 7 5 5.6796 2.0766
-4 7 6 6.7065 0.1857
-4 7 7 7.8371 -0.6997
-4 7 8 1.7239 1.6483
-4 7 9 1.7613 0.8256
-4 7 10 -0.3358 2.4410
-4 7 11 -4.7822 -2.0018
-4 7 12 1.0734 0.0048
-4 7 13 1.1149 1.5035
-4 7 14 -0.7137 0.2791
-4 7 15 0.6585 -1.4883
-4 7 16 0.3420 -0.9967
-4 7 17 1.9290 0.6217
-4 7 18 0.6751 -1.4298
-4 7 19 4.2300 -0.0464
-4 7 20 0.5197 1.8502
-4 7 21 1.5063 1.7471
-4 8 1 -3.0225 -1.2133
-4 8 2 -4.2286 0.4966
-4 8 3 -11.8069 1.8635
-4 8 4 -9.5245 -0.5542
-4 8 5 -11.4129 -1.9096
-4 8 6 -9.1240 -1.6977
-4 8 7 -1.6464 2.1091
-4 8 8 -2.1457 -1.3586
-4 8 9 4.6652 -1.7189
-4 8 10 0.6380 1.0971
-4 8 11 1.0958 0.6361
-4 8 12 3.6568 0.2781
-4 8 13 -1.8621 -0.5979
-4 8 14 1.2242 2.0555
-4 8 15 -0.7436 0.5552
-4 8 16 -0.1568 0.4002
-4 8 17 -3.0505 -0.0517
-4 8 18 -1.4130 -0.2911
-4 8 19 0.1212 0.9030
-4 8 20 -2.6552 -3.0472
-4 8 21 0.1155 0.4944
-4 9 1 9.5242 0.0038
-4 9 2 7.6178 0.4700
-4 9 3 10.2958 -1.1455
-4 9 4 10.9073 1.1609
-4 9 5 4.9293 1.3562
-4 9 6 1.0215 0.9231
-4 9 7 -0.0299 1.1799
-4 9 8 -1.1977 -1.6794
-4 9 9 -1.6462 -0.1940
-4 9 10 -1.3521 -0.6854
-4 9 11 0.7779 -0.0703
-4 9 12 -0.0983 -0.2184
-4 9 13 -0.2898 -1.2950
-4 9 14 3.5211 -0.5532
-4 9 15 1.7283 -0.1751
-4 9 16 4.2049 0.6003
-4 9 17 0.3707 -0.7814
-4 9 18 0.7584 2.3987
-4 9 19 1.9648 0.3787
-4 9 20 1.0158 0.8724
-4 9 21 1.9193 -0.5488
-4 10 1 -3.7450 1.6993
-4 10 2 -7.8973 0.8236
-4 10 3 -1.1058 -1.9336
-4 10 4 -1.6849 0.1598
-4 10 5 1.7484 -0.2583
-4 10 6 0.3724 1.0722
-4 10 7 -0.2600 -0.7370
-4 10 8 -1.9391 0.4901
-4 10 9 -2.3313 1.0312
-4 10 10 -1.4561 -0.3418
-4 10 11 -0.8339 -0.3257
-4 10 12 -3.6840 0.9705
-4 10 13 -1.6150 0.3885
-4 10 14 -2.4622 -1.5750
-4 10 15 -3.6802 -0.1129
-4 10 16 1.9890 0.3233
-4 10 17 -0.8902 -0.6401
-4 10 18 1.1872 -0.9055
-4 10 19 -1.5114 -0.0684
-4 10 20 -0.8666 2.4638
-4 11 1 -0.6367 -0.9195
-4 11 2 -4.9988 0.7685
-4 11 3 -0.0788 2.3172
-4 11 4 -7.4970 0.7468
-4 11 5 1.7348 -0.6575
-4 11 6 0.0494 -0.9879
-4 11 7 2.1998 0.6336
-4 11 8 5.0423 -0.0205
-4 11 9 2.9104 0.3109
-4 11 10 3.8589 -1.0789
-4 11 11 4.4046 -0.0290
-4 11 12 1.9396 0.0282
-4 11 13 6.2170 -0.2031
-4 11 14 0.1777 -0.2702
-4 11 15 1.5005 0.4288
-4 11 16 -2.0307 0.9565
-4 11 17 0.2526 0.8669
-4 11 18 1.7459 0.3858
-4 11 19 -0.1239 -0.0860
-4 11 20 1.0502 0.6035
-4 12 1 2.7872 -1.0832
-4 12 2 2.5378 -0.0281
-4 12 3 1.2382 0.0618
-4 12 4 -4.8619 0.8065
-4 12 5 0.2974 -0.4428
-4 12 6 -7.5892 1.0690
-4 12 7 -3.7360 -0.1189
-4 12 8 -3.1541 0.6384
-4 12 9 -6.7246 0.0326
-4 12 10 -3.0369 -0.7016
-4 12 11 -4.4934 0.2805
-4 12 12 -3.4820 -1.6289
-4 12 13 -1.8096 -0.5236
-4 12 14 -0.3164 -0.4393
-4 12 15 1.0278 -1.2310
-4 12 16 -1.2916 -2.3027
-4 12 17 1.6230 -0.5223
-4 12 18 -0.4207 0.7763
-4 12 19 0.2044 1.2798
-4 12 20 -2.1496 -0.8295
-4 13 1 0.6098 1.8312
-4 13 2 3.0448 -0.4385
-4 13 3 1.2520 -0.1892
-4 13 4 2.6639 -0.6834
-4 13 5 4.0100 0.7365
-4 13 8 0.7776 0.3148
-4 13 9 0.7411 0.4531
-4 13 10 3.3491 0.9081
-4 13 11 0.8071 0.4729
-4 13 12 1.1805 -0.2530
-4 13 13 0.0817 0.9634
-4 13 14 2.3653 0.6683
-4 13 15 0.3438 0.4736
-4 13 16 3.1806 -1.1253
-4 13 17 0.0181 -0.6176
-4 13 18 -3.0344 0.2785
-4 13 19 4.1131 -1.1715
-4 14 1 -4.1969 -0.1569
-4 14 2 -1.7437 -1.5251
-4 14 3 -3.5408 0.7172
-4 14 4 2.5453 0.1752
-4 14 5 -1.3205 0.6467
-4 14 6 1.4328 0.0458
-4 14 7 0.9702 -0.4544
-4 14 8 -0.4124 -0.0510
-4 14 9 1.4558 -1.1347
-4 14 10 0.5757 0.5441
-4 14 11 0.3826 -0.8029
-4 14 12 0.2216 0.0098
-4 14 13 -1.9143 -0.6187
-4 14 14 -1.8428 -0.4291
-4 14 15 -6.0104 0.7383
-4 14 16 2.5117 0.8072
-4 14 17 -2.9259 0.7650
-4 14 18 -0.6337 -0.1257
-4 14 19 0.4760 -0.0816
-4 15 1 4.2725 -0.2354
-4 15 2 -1.4715 -0.3413
-4 15 3 -1.8662 0.0491
-4 15 4 -0.5061 -0.5757
-4 15 5 -4.2172 0.1019
-4 15 6 0.3316 -0.1419
-4 15 7 -2.8600 0.9024
-4 15 8 -0.3321 -0.3038
-4 15 9 -1.9727 -0.6179
-4 15 10 -2.8851 -0.0457
-4 15 11 -0.6665 -0.1501
-4 15 12 -0.0992 0.3922
-4 15 13 3.4916 -0.9351
-4 15 14 2.1537 -1.4473
-4 15 15 1.3197 -1.3738
-4 15 16 2.2797 -0.1874
-4 15 17 -0.0788 -0.3727
-4 15 18 3.4370 -0.7670
-4 15 19 -2.0405 1.6176
-4 16 1 1.5042 0.8148
-4 16 2 -0.8109 1.6542
-4 16 3 1.3946 0.2239
-4 16 4 -0.6848 -0.4437
-4 16 5 -0.9462 -0.0488
-4 16 6 0.8394 -0.1181
-4 16 7 -1.5297 0.0182
-4 16 8 2.3701 0.2542
-4 16 9 0.0923 0.1632
-4 16 10 2.8292 0.3873
-4 16 11 -0.6833 -0.0255
-4 16 12 0.4989 0.5387
-4 16 13 -2.6868 0.9322
-4 16 14 -0.5048 0.0769
-4 16 15 0.3470 -0.1553
-4 16 16 -3.0150 0.6291
-4 16 17 -0.6362 0.0740
-4 16 18 0.9882 -0.8758
-4 17 1 -1.1849 -1.1217
-4 17 2 1.3689 -0.0432
-4 17 3 2.5344 0.1041
-4 17 4 -0.2520 0.3603
-4 17 5 2.8286 0.1334
-4 17 6 0.5477 -0.2847
-4 17 7 0.0680 0.3281
-4 17 8 0.4696 -0.0360
-4 17 9 0.5217 0.0862
-4 17 10 -0.0993 0.0951
-4 17 11 1.2470 -0.7818
-4 17 12 0.8163 -0.0960
-4 17 13 -2.8386 -0.0917
-4 17 14 2.9643 0.0110
-4 17 15 0.3152 0.1553
-4 17 16 0.9334 -0.9006
-4 17 17 1.6714 0.3537
-4 17 18 -0.9852 0.4478
-4 18 1 -2.9410 -0.5069
-4 18 2 -2.3888 -0.3131
-4 18 3 -3.4352 -0.1310
-4 18 4 -2.0737 0.0456
-4 18 5 -0.3022 -0.6449
-4 18 6 -0.8171 -0.8656
-4 18 7 -2.4974 0.5051
-4 18 8 1.1099 -0.3787
-4 18 9 -3.3928 0.3758
-4 18 10 -1.9776 -0.2477
-4 18 11 1.3388 0.4158
-4 18 12 -1.6165 0.2220
-4 18 13 0.8347 -0.4122
-4 18 14 0.9309 0.2950
-4 18 15 -4.6966 -0.6782
-4 18 16 0.7503 -2.0672
-4 18 17 -1.3725 -1.9293
-4 19 1 6.5284 0.5719
-4 19 2 3.2833 0.2976
-4 19 3 1.6303 -0.4438
-4 19 4 1.5780 1.3069
-4 19 5 -0.3713 -0.0107
-4 19 6 1.5939 0.5873
-4 19 7 -0.6180 -0.9255
-4 19 8 4.2155 -0.0329
-4 19 9 -0.7952 0.3356
-4 19 10 3.3635 0.2078
-4 19 11 1.0912 0.7259
-4 19 12 -1.7726 0.1936
-4 19 13 4.3308 0.7428
-4 19 14 -1.2974 0.6478
-4 19 15 0.1613 1.0614
-4 19 16 4.2858 0.7769
-4 19 17 0.2049 -0.5402
-4 20 1 -2.2567 0.4489
-4 20 2 -2.2370 -0.8520
-4 20 3 0.0102 -0.5236
-4 20 4 1.2141 -0.2662
-4 20 5 -1.1350 0.4593
-4 20 6 3.6629 0.3471
-4 20 7 -2.3367 -0.8089
-4 20 8 2.4852 -0.1145
-4 20 9 -3.8262 -0.1149
-4 20 10 2.1329 0.5998
-4 20 11 -4.8903 -0.0333
-4 20 12 -0.7650 -0.2444
-4 20 13 -1.4530 0.3615
-4 20 14 -4.5250 -1.2099
-4 20 15 -0.0421 0.5819
-4 20 16 -2.9169 1.4422
-4 21 1 -3.1058 0.1173
-4 21 2 -0.2466 0.9165
-4 21 3 -1.7615 0.3809
-4 21 4 0.6038 -0.3097
-4 21 5 -2.5377 -0.8277
-4 21 6 -0.1235 0.2474
-4 21 7 -1.5220 0.3103
-4 21 8 2.7741 0.0104
-4 21 9 2.2051 -0.6684
-4 21 10 3.6707 0.1617
-4 21 11 3.0878 0.2033
-4 21 12 5.1729 0.7072
-4 21 13 0.7226 0.2373
-4 21 14 5.1875 0.1396
-4 21 15 1.9604 0.2044
-4 22 1 1.5023 -0.2846
-4 22 2 2.4964 0.6871
-4 22 3 -1.9386 1.0869
-4 22 4 1.3801 -0.2605
-4 22 5 -1.6803 -0.0874
-4 22 6 0.7486 -0.0272
-4 22 7 -2.0141 0.5485
-4 22 8 -0.0947 0.3513
-4 22 9 -1.5850 -0.4279
-4 22 10 -2.7863 -0.1539
-4 22 11 0.7303 0.6523
-4 22 12 -2.7035 -0.2665
-4 22 13 -2.2659 0.5279
-4 22 14 1.1660 -0.0618
-4 22 15 -1.4120 -1.3255
-4 23 1 0.7753 -0.0499
-4 23 2 1.9695 -0.6049
-4 23 3 0.7768 -0.4082
-4 23 4 1.5122 0.1091
-4 23 5 1.5379 0.5834
-4 23 6 5.0328 -0.3901
-4 23 7 -0.5246 -0.2704
-4 23 8 -0.1066 0.1984
-4 23 9 0.0333 0.1498
-4 23 10 -2.2661 0.1961
-4 23 11 3.7791 -0.0965
-4 23 12 -1.5146 0.3425
-4 23 13 2.3319 1.1004
-4 23 14 -2.1843 0.2811
-4 24 1 -1.4008 0.4333
-4 24 2 -2.8123 -0.3427
-4 24 3 2.2967 0.2633
-4 24 4 -4.7524 0.3563
-4 24 5 -1.3733 0.3329
-4 24 6 -0.6735 -1.0540
-4 24 7 -1.7368 -0.6823
-4 24 8 3.4834 -0.0571
-4 24 9 0.7857 0.5919
-4 24 10 -0.1773 -0.3724
-4 24 11 -0.3942 -0.2265
-4 24 12 -3.0313 -0.0132
-4 24 13 2.4184 1.1565
-4 25 1 0.0288 -0.4399
-4 25 2 -4.5614 0.3144
-4 25 3 3.7551 0.0888
-4 25 4 -1.7238 0.3542
-4 25 5 2.9595 0.2649
-4 25 6 -2.8437 0.3015
-4 25 7 1.5602 0.1023
-4 25 8 1.4440 -0.2183
-4 25 9 2.9457 0.3022
-4 25 10 1.8574 0.6111
-4 25 11 3.0401 0.7567
-4 25 12 -0.1370 -0.6542
-4 26 1 5.9309 0.7085
-4 26 2 -0.9568 0.4964
-4 26 3 3.4177 -0.3633
-4 26 4 -0.7745 -0.4175
-4 26 5 1.6506 -0.0449
-4 26 6 -1.9420 1.4824
-4 26 7 -0.6356 0.3665
-4 26 8 -3.3332 -0.6329
-4 26 9 0.4720 -1.5548
-4 26 10 -2.0105 0.5447
-4 27 1 3.5045 -0.1755
-4 27 2 -1.9308 0.2786
-4 27 3 -2.1401 -0.0677
-4 27 4 -1.2696 -0.0279
-4 27 5 -1.2738 -1.3809
-4 27 6 4.7069 -0.7584
-4 27 7 -0.4695 0.1093
-4 27 8 -0.2590 -0.0998
-4 27 9 -0.1747 -0.2642
-4 28 1 -0.2662 -0.5226
-4 28 2 -0.9260 -0.2684
-4 28 3 1.5685 0.3398
-4 28 4 1.5554 1.3749
-4 28 5 -2.8258 -0.6321
-4 28 6 1.8804 -0.8596
-4 28 7 -3.0855 -0.9853
-4 29 1 1.1143 0.4399
-4 29 2 -1.3039 -0.0293
-4 29 3 0.6156 -0.0647
-3 0 2 -3.6123 -1.3803
-3 0 4 43.8244 -0.9529
-3 0 6 29.2238 -9.8030
-3 0 8 16.6635 -4.3542
-3 0 10 7.9636 -0.1075
-3 0 14 4.6689 2.5917
-3 0 16 5.4798 4.3866
-3 0 18 2.7384 1.1357
-3 0 20 2.7506 -1.2987
-3 0 22 -0.4247 -5.1392
-3 1 1 25.8390 -7.6171
-3 1 4 0.7301 3.1936
-3 1 5 -11.3813 1.4843
-3 1 6 27.5999 0.7967
-3 1 7 -14.1098 7.0064
-3 1 8 15.5552 -2.2514
-3 1 9 -9.6153 1.0859
-3 1 10 15.5815 1.3820
-3 1 11 -5.6302 2.7578
-3 1 12 0.8261 1.7353
-3 1 13 -4.6133 -3.8425
-3 1 14 -2.8187 -0.5023
-3 1 15 -3.1497 -0.5586
-3 1 16 -1.7659 -1.9581
-3 1 17 -1.8801 -3.7411
-3 1 18 -0.5452 1.5197
-3 1 19 -2.3774 4.7514
-3 1 20 -2.5541 -0.0104
-3 1 21 -0.5311 3.1040
-3 2 1 18.5083 4.5736
-3 2 2 -28.7172 4.5606
-3 2 3 4.0362 -8.0085
-3 2 4 -43.7999 0.2485
-3 2 5 -16.5172 -1.4973
-3 2 6 -8.9919 -0.3839
-3 2 7 -19.7674 -5.1854
-3 2 8 0.5213 -2.9898
-3 2 9 -12.7955 7.4677
-3 2 10 3.1914 -1.5809
-3 2 11 -6.0011 0.6958
-3 2 12 9.3379 1.4591
-3 2 13 1.1578 4.0222
-3 2 14 2.5644 2.6809
-3 2 15 0.7816 -1.2641
-3 2 16 -0.6504 1.1463
-3 2 17 0.1030 -3.2438
-3 2 18 2.3318 0.4748
-3 2 19 0.5886 -4.3393
-3 2 20 1.9578 -3.6866
-3 2 21 0.9144 -0.3967
-3 3 1 11.9909 0.4352
-3 3 2 38.2792 2.4592
-3 3 3 34.0034 1.3211
-3 3 4 17.3585 0.8112
-3 3 5 29.6894 -3.1635
-3 3 6 3.7533 4.2375
-3 3 7 10.5158 -5.2055
-3 3 8 5.6728 1.2615
-3 3 9 2.1348 -0.6499
-3 3 10 -4.8746 -0.5100
-3 3 11 -3.5298 -1.3384
-3 3 12 1.7249 -2.1438
-3 3 13 -2.1372 3.9163
-3 3 14 0.5216 -0.1192
-3 3 15 1.5347 1.2772
-3 3 16 1.2565 1.0725
-3 3 17 -0.9771 3.2966
-3 3 18 1.3762 0.4805
-3 3 19 -1.9033 -1.8005
-3 3 20 0.2865 1.1272
-3 3 21 -2.5260 -0.9641
-3 4 1 -25.6141 -0.8229
-3 4 2 -0.1417 -3.2980
-3 4 3 -30.5274 4.5102
-3 4 4 7.0407 -2.9994
-3 4 5 -12.0101 -3.0585
-3 4 6 -7.8594 -0.1219
-3 4 7 2.1815 4.4595
-3 4 8 -0.0218 0.9879
-3 4 9 5.8492 -3.0898
-3 4 10 -1.4612 0.1848
-3 4 11 3.6692 3.3043
-3 4 12 -4.5551 0.2951
-3 4 13 -1.3620 -1.0862
-3 4 14 0.2608 -0.4007
-3 4 15 0.5668 0.5935
-3 4 16 1.9895 -0.4158
-3 4 17 -1.4385 -0.6767
-3 4 18 3.7070 -0.7301
-3 4 19 -0.8613 0.6370
-3 4 20 5.3504 2.4018
-3 4 21 0.6702 0.0763
-3 5 1 -2.6096 1.4700
-3 5 2 -7.7706 -0.4116
-3 5 3 -14.8035 -0.2815
-3 5 4 12.6240 1.8013
-3 5 5 -12.7482 -0.2963
-3 5 6 7.1415 -2.2049
-3 5 7 -4.9872 -1.3699
-3 5 8 -1.4826 1.2570
-3 5 9 -2.0012 -1.3899
-3 5 10 7.5418 -0.5593
-3 5 11 5.2385 1.1781
-3 5 12 0.9863 1.4723
-3 5 13 2.9431 0.0078
-3 5 14 0.9338 -0.2322
-3 5 15 -1.2495 2.7321
-3 5 16 1.0243 0.0034
-3 5 17 -1.2532 0.3455
-3 5 18 1.1149 -0.3658
-3 5 19 -4.7925 -0.7687
-3 5 20 2.1171 -1.0301
-3 5 21 -3.1071 -2.8679
-3 6 1 15.7710 0.0116
-3 6 2 11.6336 -1.1613
-3 6 3 13.6296 -2.0644
-3 6 4 5.8394 1.6635
-3 6 5 1.2770 4.6197
-3 6 6 9.8290 -0.2367
-3 6 7 -4.9688 -2.8143
-3 6 8 -5.1115 0.1043
-3 6 9 -9.8890 1.7824
-3 6 10 -3.3856 0.5257
-3 6 11 -9.2386 -2.3206
-3 6 12 -0.2998 -0.1406
-3 6 13 -1.9418 0.4753
-3 6 14 -0.2698 -0.4281
-3 6 15 -2.7912 -1.2038
-3 6 16 1.0190 -0.3731
-3 6 17 -0.7152 1.4652
-3 6 18 1.5895 0.4559
-3 6 19 -1.6667 1.4818
-3 6 20 1.8573 0.1533
-3 6 21 -3.0280 0.3825
-3 7 1 -18.6674 -1.3919
-3 7 2 -7.8702 0.4692
-3 7 3 -8.4357 0.4159
-3 7 4 -14.4011 -2.7164
-3 7 5 -0.6454 -0.7325
-3 7 6 2.7739 0.2284
-3 7 7 5.4108 1.5721
-3 7 8 11.2738 -0.6731
-3 7 9 6.7989 -0.0579
-3 7 10 4.5995 2.7467
-3 7 11 -0.8420 -0.6035
-3 7 12 6.6472 0.2609
-3 7 13 -0.3347 0.5314
-3 7 14 3.4277 1.6500
-3 7 15 0.9263 -0.5316
-3 7 16 1.6820 -0.9310
-3 7 17 -0.1395 0.1166
-3 7 18 1.9118 -2.0110
-3 7 19 1.4952 0.6388
-3 7 20 -0.0532 -0.2270
-3 7 21 -0.1818 0.6609
-3 8 1 7.0923 -0.8968
-3 8 2 13.5481 2.0311
-3 8 3 3.6212 1.5267
-3 8 4 4.8066 0.0190
-3 8 5 -3.5302 -1.9559
-3 8 6 -8.7076 -0.3940
-3 8 7 -6.3493 2.0150
-3 8 8 -1.3444 -1.8244
-3 8 9 -0.5594 -1.3337
-3 8 10 -3.0378 -0.5090
-3 8 11 -0.0662 0.9369
-3 8 12 -1.0154 0.2082
-3 8 13 -4.1329 -0.9624
-3 8 14 1.5968 1.8586
-3 8 15 -2.1084 0.8586
-3 8 16 1.7653 1.1517
-3 8 17 -3.0342 0.2169
-3 8 18 0.3229 0.1121
-3 8 19 -0.1713 0.9820
-3 8 20 0.7484 -3.1758
-3 8 21 2.0628 0.5748
-3 9 1 1.7939 1.1426
-3 9 2 -4.4271 -0.0650
-3 9 3 0.7488 -1.9786
-3 9 4 8.5934 1.3592
-3 9 5 0.0876 1.2449
-3 9 6 4.8735 0.5741
-3 9 7 -4.6964 -0.5041
-3 9 8 -0.8063 0.2226
-3 9 9 -2.4150 0.5377
-3 9 10 -0.6434 -1.6715
-3 9 11 4.5253 -0.3077
-3 9 12 -1.9675 0.2760
-3 9 13 2.6825 -0.9056
-3 9 14 0.1098 -1.8923
-3 9 15 0.8601 -1.3359
-3 9 16 3.8931 0.2408
-3 9 17 0.3878 -0.5828
-3 9 18 1.7919 2.2602
-3 9 19 -0.7634 -0.2254
-3 9 20 0.2547 2.5639
-3 9 21 -1.8289 -0.2953
-3 10 1 -6.6452 1.0113
-3 10 2 -9.1278 0.7856
-3 10 3 -3.0418 -0.7217
-3 10 4 -0.9901 0.6426
-3 10 5 0.8018 -0.3832
-3 10 6 9.8497 0.2387
-3 10 7 0.9839 -1.3950
-3 10 8 3.3983 0.9543
-3 10 9 0.5406 1.0077
-3 10 10 0.0052 -0.2079
-3 10 11 2.3035 -0.4087
-3 10 12 -2.1914 0.8063
-3 10 13 2.0329 1.3122
-3 10 14 -3.0231 -0.7509
-3 10 15 -1.1166 0.2870
-3 10 16 -3.3716 0.7149
-3 10 17 -0.8907 0.1841
-3 10 18 0.3901 -0.8847
-3 10 19 -1.7225 -0.6249
-3 10 20 1.9890 2.8427
-3 11 1 1.9777 -1.4584
-3 11 2 3.5060 0.2399
-3 11 3 -2.4900 1.9853
-3 11 4 -6.5730 0.7812
-3 11 5 -7.9104 -0.2538
-3 11 6 -3.4231 -0.3992
-3 11 7 -4.6514 0.7486
-3 11 8 0.6595 -0.5572
-3 11 9 -3.4704 -0.3409
-3 11 10 -1.1672 -0.5246
-3 11 11 -2.2297 0.0547
-3 11 12 -0.4887 -1.0156
-3 11 13 1.4305 -0.6455
-3 11 14 1.7834 0.1963
-3 11 15 4.0949 -0.1082
-3 11 16 -2.7112 -0.1097
-3 11 17 4.6403 -0.2980
-3 11 18 -0.1139 0.5082
-3 11 19 -0.3055 0.1193
-3 11 20 0.8312 -0.1541
-3 12 1 -0.0935 0.3303
-3 12 2 8.6601 -0.6704
-3 12 3 0.8069 -0.9652
-3 12 4 6.0241 0.5718
-3 12 5 -0.0507 -0.7880
-3 12 7 1.8936 -0.2325
-3 12 8 0.0354 0.7218
-3 12 9 1.4023 -0.5120
-3 12 10 2.5197 0.3049
-3 12 11 -2.4796 0.7775
-3 12 12 2.5741 -1.6630
-3 12 13 -4.0301 -0.6923
-3 12 14 2.3384 0.0228
-3 12 15 -0.7777 -0.3675
-3 12 16 0.3995 -1.9850
-3 12 17 0.8122 -0.2642
-3 12 18 -1.9534 1.0397
-3 12 19 0.5402 1.2574
-3 12 20 1.2281 -0.2654
-3 13 1 -3.5429 1.7225
-3 13 2 0.6616 -0.7642
-3 13 3 -3.8718 0.3012
-3 13 4 6.7273 -0.8682
-3 13 5 0.1932 0.7436
-3 13 6 3.9167 -0.1661
-3 13 7 1.3504 -0.7803
-3 13 8 -2.2489 -0.0405
-3 13 9 2.8551 -0.4178
-3 13 10 -0.1948 0.9913
-3 13 11 -0.5510 -0.2664
-3 13 12 1.7724 0.3757
-3 13 13 -3.4483 0.6513
-3 13 14 -1.5288 0.7779
-3 13 15 -2.9707 0.4354
-3 13 16 2.4583 -0.2207
-3 13 17 -1.5887 0.1132
-3 13 18 0.2198 -1.0061
-3 13 19 1.2115 -1.5704
-3 14 1 -1.3950 -0.9758
-3 14 2 -4.1412 -0.2436
-3 14 3 -5.0647 0.4316
-3 14 4 -0.6336 -0.2254
-3 14 5 -4.5658 0.7428
-3 14 6 1.3685 0.0439
-3 14 7 -2.5312 0.0126
-3 14 8 -1.4949 -0.4587
-3 14 9 0.2144 -0.6428
-3 14 10 -2.1357 0.1027
-3 14 11 1.2522 -1.1280
-3 14 12 2.3365 0.4742
-3 14 13 2.8265 -0.9074
-3 14 14 0.5716 -1.2603
-3 14 15 0.3041 -0.3956
-3 14 16 0.1781 0.9801
-3 14 17 -1.7981 1.5104
-3 14 18 1.9362 -0.0484
-3 14 19 -2.4984 1.3830
-3 15 1 1.9335 -0.1204
-3 15 2 -0.0767 0.6530
-3 15 3 2.9185 -0.3230
-3 15 4 -1.5395 -0.6749
-3 15 5 -1.5438 0.0405
-3 15 6 0.1044 -0.4388
-3 15 7 -0.1102 0.7133
-3 15 8 2.5775 -0.0204
-3 15 9 -0.0114 0.1762
-3 15 10 -0.0761 -0.8064
-3 15 11 -0.9473 -0.0056
-3 15 12 -1.9223 0.6125
-3 15 13 1.4692 -0.6583
-3 15 14 -1.5992 -1.0031
-3 15 15 4.2033 -1.2109
-3 15 16 -4.5333 -0.4927
-3 15 17 2.4817 -0.4502
-3 15 18 0.8681 -0.3602
-3 15 19 0.2366 2.3983
-3 16 1 -1.2629 -0.1476
-3 16 2 3.4376 0.9845
-3 16 3 3.3268 0.5337
-3 16 4 -0.4634 0.1285
-3 16 5 2.7270 0.2366
-3 16 6 -0.9544 -0.4899
-3 16 7 0.5910 -0.0399
-3 16 8 -0.6148 0.4583
-3 16 9 0.0951 0.4656
-3 16 10 1.8448 0.1052
-3 16 11 -1.0677 0.3249
-3 16 12 -0.2187 0.3367
-3 16 13 -2.7612 0.7675
-3 16 14 -0.5580 0.7049
-3 16 15 4.0062 0.0219
-3 16 16 -2.8493 -0.2849
-3 16 17 4.1323 -0.5801
-3 16 18 -3.1406 -1.3501
-3 17 1 -5.7468 -1.2752
-3 17 2 -1.1150 -0.4483
-3 17 3 -3.2338 -0.1519
-3 17 4 -0.5590 0.1282
-3 17 5 1.7103 -0.2959
-3 17 6 -0.7920 -0.4893
-3 17 7 0.9548 0.2703
-3 17 8 -2.5097 -0.5058
-3 17 9 0.2827 0.3535
-3 17 10 -1.3651 0.1234
-3 17 11 1.8281 -0.2774
-3 17 12 -0.2038 -0.7091
-3 17 13 -0.7984 -0.7660
-3 17 14 -1.2979 0.3876
-3 17 15 -2.5245 -0.3228
-3 17 16 -2.0596 -0.9385
-3 17 17 0.9326 0.1518
-3 17 18 -4.2586 0.9039
-3 18 1 4.4633 0.2116
-3 18 2 1.0017 -0.2606
-3 18 3 -0.0166 -0.3442
-3 18 4 1.3886 0.3901
-3 18 5 0.2194 -0.4831
-3 18 6 0.7181 0.0974
-3 18 7 3.1135 -0.0387
-3 18 8 2.3894 -0.5887
-3 18 9 1.7597 0.1268
-3 18 10 0.5093 -0.2812
-3 18 11 1.5242 1.0199
-3 18 12 -0.0983 -0.0025
-3 18 13 4.3139 0.0293
-3 18 14 -0.4818 1.0154
-3 18 15 0.3216 0.1403
-3 18 16 2.8103 -1.0429
-3 18 17 1.5558 -1.6170
-3 19 1 0.1715 1.0536
-3 19 2 -2.2879 0.1032
-3 19 3 0.8697 -0.4668
-3 19 4 -2.1071 0.8864
-3 19 5 -0.3888 -0.1767
-3 19 6 -3.1557 1.0678
-3 19 7 0.7947 -1.0615
-3 19 8 -2.7810 0.5354
-3 19 9 0.5192 0.2801
-3 19 10 -1.0476 0.2065
-3 19 11 -1.9228 0.7653
-3 19 12 -0.7628 0.2699
-3 19 13 0.7339 0.3824
-3 19 14 -3.4201 -0.5560
-3 19 15 0.8997 0.7495
-3 19 16 -2.5208 0.8078
-3 19 17 -2.8477 0.4493
-3 20 1 -0.6682 0.3680
-3 20 2 -0.0443 -0.5549
-3 20 3 2.7453 0.1073
-3 20 4 -0.6175 -0.5857
-3 20 5 3.9498 0.0379
-3 20 6 -1.2858 0.3376
-3 20 7 3.6795 -0.7225
-3 20 8 -1.8464 0.1431
-3 20 9 4.2645 -0.1226
-3 20 10 2.0107 0.2195
-3 20 11 0.4304 -0.2529
-3 20 12 2.1918 0.6388
-3 20 13 -1.4804 0.4305
-3 20 14 1.1426 -1.1705
-3 20 15 2.0281 0.2935
-3 20 16 -1.6757 1.4807
-3 21 1 -1.0521 -0.0049
-3 21 2 -1.0440 1.0071
-3 21 3 -1.3579 0.7930
-3 21 4 -1.9318 -0.0582
-3 21 5 0.5492 -0.9975
-3 21 6 -3.6555 0.1534
-3 21 7 3.5143 0.1737
-3 21 8 -4.4250 0.0285
-3 21 9 3.5672 -0.3902
-3 21 10 -2.2731 -0.0701
-3 21 11 1.7613 0.0255
-3 21 12 -0.2185 0.4020
-3 21 13 -0.7138 0.0648
-3 21 14 2.9886 0.1553
-3 21 15 -0.0046 -1.1166
-3 22 1 3.3702 -0.0552
-3 22 2 1.3420 0.0212
-3 22 3 2.1242 0.5729
-3 22 4 1.9797 -0.0018
-3 22 5 1.2641 0.2551
-3 22 6 1.2151 0.0382
-3 22 7 1.2276 0.5290
-3 22 8 -1.1898 0.2888
-3 22 9 0.3178 -0.1508
-3 22 10 -1.9318 0.0400
-3 22 11 3.1753 0.5513
-3 22 12 0.8265 -0.6555
-3 22 13 1.0264 0.8536
-3 22 14 -1.6577 0.4639
-3 22 15 -0.0910 -0.5892
-3 23 1 -0.9723 0.0995
-3 23 2 -1.5774 -0.3747
-3 23 3 -1.5370 -0.5827
-3 23 4 -2.6080 0.4247
-3 23 5 -0.5870 0.5311
-3 23 6 0.5226 -0.7015
-3 23 7 0.8736 -0.2202
-3 23 8 1.8723 -0.0853
-3 23 9 -0.5160 0.8841
-3 23 10 -2.6668 0.5628
-3 23 11 -2.8241 0.3728
-3 23 12 -2.5278 1.1599
-3 23 13 -2.2741 0.9511
-3 23 14 -3.1436 1.2659
-3 24 1 -1.3420 0.0022
-3 24 2 -0.6979 0.0940
-3 24 3 -0.3086 0.1931
-3 24 4 -0.1625 0.3411
-3 24 5 0.2052 0.0435
-3 24 6 -1.7859 -0.7888
-3 24 7 0.8534 -0.5427
-3 24 8 2.0888 -0.5199
-3 24 9 4.3432 0.4947
-3 24 10 7.8402 -0.7313
-3 24 11 2.0561 -0.3321
-3 24 12 4.3009 0.1862
-3 24 13 3.9989 -0.9168
-3 25 1 -0.5038 -0.2312
-3 25 2 3.9796 0.8185
-3 25 3 0.5768 -0.0263
-3 25 4 3.3974 0.0702
-3 25 5 -0.0690 0.2281
-3 25 6 -3.0091 0.6446
-3 25 7 0.5304 0.4108
-3 25 8 -6.1563 -0.7666
-3 25 9 1.0767 -0.2592
-3 25 10 -0.5633 0.4695
-3 25 11 -0.4786 0.4632
-3 25 12 -0.1036 0.4137
-3 26 1 -2.8209 0.5024
-3 26 2 1.0387 0.5560
-3 26 3 -4.9688 -0.3926
-3 26 4 0.2614 -0.4130
-3 26 5 0.1719 -0.4254
-3 26 6 1.9431 0.8479
-3 26 7 2.7075 0.2644
-3 26 8 -1.1094 -0.7171
-3 26 9 -2.1943 -1.1371
-3 26 10 -4.6215 -0.1606
-3 27 1 -0.5194 -0.4290
-3 27 2 2.8161 -0.4509
-3 27 3 -2.2109 0.4642
-3 27 4 -0.9256 -0.0355
-3 27 5 -1.0807 -0.7293
-3 27 6 -3.1418 -0.9485
-3 27 7 0.7268 0.2756
-3 27 8 1.0938 0.7003
-3 27 9 0.8484 0.9532
-3 28 1 0.7633 -0.3608
-3 28 2 -1.3142 -0.2345
-3 28 3 1.4306 1.4481
-3 28 4 -0.3423 0.7819
-3 28 5 2.7149 0.3689
-3 28 6 -0.3855 -0.9317
-3 28 7 3.2449 -1.1863
-3 29 1 1.2576 0.4041
-3 29 2 -1.7349 -0.2536
-3 29 3 4.0815 -0.9949
-3 29 4 -1.8443 -0.8519
-2 0 2 -21.3503 -10.2686
-2 0 4 42.6987 -1.9746
-2 0 6 43.9647 -2.8448
-2 0 8 16.6947 -6.9645
-2 0 10 10.5155 2.1332
-2 0 12 -3.9023 -0.6288
-2 0 14 -6.2880 2.1766
-2 0 16 -1.0370 2.7550
-2 0 18 -3.1225 2.9714
-2 0 20 -6.1330 0.7947
-2 1 1 -26.0956 4.5454
-2 1 2 -49.0273 6.6248
-2 1 3 -28.3435 -11.9224
-2 1 4 -76.1785 -0.3968
-2 1 5 -27.8435 -1.1427
-2 1 6 -27.9282 6.0196
-2 1 7 -14.8512 1.7120
-2 1 8 -16.7731 -2.6954
-2 1 9 -4.5346 3.6965
-2 1 10 -1.2788 0.9499
-2 1 11 1.4572 5.3182
-2 1 12 3.0109 2.0660
-2 1 13 3.7550 -1.4991
-2 1 14 1.0419 -1.5974
-2 1 15 1.6854 1.8115
-2 1 16 -1.3315 -1.5339
-2 1 17 0.9725 -7.1996
-2 1 18 1.8607 -0.5982
-2 1 19 2.2575 1.2760
-2 1 20 1.0769 1.5764
-2 1 21 2.8942 -0.1502
-2 2 1 9.5643 3.3634
-2 2 2 92.4084 4.7374
-2 2 3 47.5536 -1.8275
-2 2 4 19.8136 0.7879
-2 2 5 49.6922 -5.0382
-2 2 6 -5.7829 -1.2319
-2 2 7 28.8792 -4.1691
-2 2 8 -5.9622 0.3304
-2 2 9 12.7034 2.1198
-2 2 10 -10.9532 -3.4895
-2 2 11 3.5332 2.6087
-2 2 12 -0.2598 1.4916
-2 2 13 1.3314 2.5915
-2 2 14 2.4228 1.5122
-2 2 15 0.5921 2.0955
-2 2 16 -0.2515 1.4546
-2 2 17 0.5544 -1.7775
-2 2 18 0.4451 0.6721
-2 2 19 0.7499 -5.7076
-2 2 20 1.0494 -2.4849
-2 2 21 1.5244 -0.8393
-2 3 1 -64.5722 -1.1037
-2 3 2 11.6376 -2.9970
-2 3 3 -43.0646 5.8602
-2 3 4 10.1471 2.2395
-2 3 5 -6.9509 -2.8375
-2 3 6 -24.9379 1.0523
-2 3 7 6.8090 -1.9424
-2 3 8 -11.5785 3.1359
-2 3 9 7.4173 -1.9797
-2 3 10 -12.3756 0.0668
-2 3 11 0.4172 -0.9617
-2 3 12 -7.6392 -2.2522
-2 3 13 -2.7883 3.4407
-2 3 14 -1.3145 -0.2716
-2 3 15 0.1193 -0.1121
-2 3 16 0.8659 -1.2148
-2 3 17 0.2884 5.0348
-2 3 18 -1.9415 0.7926
-2 3 19 -0.1942 -1.2485
-2 3 20 -2.6469 0.4092
-2 3 21 -0.4416 -2.0864
-2 4 1 2.3856 2.3786
-2 4 2 -16.7688 -4.8762
-2 4 3 -18.5922 1.5262
-2 4 4 24.0437 -3.2647
-2 4 5 -7.0857 0.5080
-2 4 6 16.7399 -1.2301
-2 4 7 8.1864 2.7234
-2 4 8 7.2669 0.0930
-2 4 9 11.2590 -0.4040
-2 4 10 11.0536 1.3710
-2 4 11 11.4440 0.9347
-2 4 12 4.0846 0.9456
-2 4 13 3.9563 0.4206
-2 4 14 1.3378 1.0463
-2 4 15 0.4254 -0.5463
-2 4 16 0.2976 -0.3738
-2 4 17 1.4953 -0.5953
-2 4 18 -1.0406 -2.0055
-2 4 19 2.4602 0.6723
-2 4 20 -0.3889 1.6927
-2 4 21 2.0922 0.1380
-2 5 1 41.1751 2.5271
-2 5 2 -12.7724 -1.0110
-2 5 3 20.9341 -2.0513
-2 5 4 -18.5501 1.9606
-2 5 5 -14.4481 1.6054
-2 5 6 -2.0084 -1.2482
-2 5 7 -22.7691 -3.0047
-2 5 8 -13.9540 -0.1346
-2 5 9 -19.5774 -0.3474
-2 5 10 -5.9280 0.0609
-2 5 11 -9.5244 0.2814
-2 5 12 -4.2147 1.3006
-2 5 13 -3.1967 -0.3442
-2 5 14 -2.7876 -0.9167
-2 5 15 -1.5385 2.6370
-2 5 16 -2.3438 0.6527
-2 5 17 0.9065 0.0604
-2 5 18 -2.6636 -0.6765
-2 5 19 0.7444 -0.1984
-2 5 20 -1.1539 -1.4719
-2 5 21 1.3703 -2.6920
-2 6 1 -12.9428 -0.6742
-2 6 2 -4.1795 -0.8906
-2 6 3 20.1977 0.4942
-2 6 4 -12.7946 -0.3236
-2 6 5 25.6631 2.6383
-2 6 6 13.7171 0.7419
-2 6 7 17.9727 0.1700
-2 6 8 14.6628 -0.7727
-2 6 9 9.3383 1.0086
-2 6 10 6.0183 1.1174
-2 6 11 2.8698 -0.7987
-2 6 12 7.9899 0.0931
-2 6 13 4.5368 -0.3087
-2 6 14 5.0978 -0.2937
-2 6 15 4.2953 -0.4961
-2 6 16 0.8164 -0.8062
-2 6 17 4.1993 0.8115
-2 6 18 -0.3966 0.2677
-2 6 19 2.2059 1.8779
-2 6 20 -2.4149 -0.6976
-2 6 21 -1.3494 0.8804
-2 7 1 -7.4137 -2.2182
-2 7 2 10.6095 2.6878
-2 7 3 -6.4107 1.9323
-2 7 4 -6.0282 -3.9928
-2 7 5 -5.0189 -2.3903
-2 7 6 -21.5127 0.0565
-2 7 7 -4.1855 2.4239
-2 7 8 -6.4667 -1.5427
-2 7 9 1.1638 -0.1414
-2 7 10 -7.8455 1.3891
-2 7 11 -4.3563 0.7155
-2 7 12 -5.9238 0.1711
-2 7 13 -6.1801 0.8132
-2 7 14 -4.3266 2.1050
-2 7 15 -2.1347 0.1596
-2 7 16 -3.3905 -0.6235
-2 7 17 -0.5888 -0.3411
-2 7 18 -0.9400 -1.6387
-2 7 19 1.2071 0.2664
-2 7 20 0.8374 -0.5619
-2 7 21 2.8292 1.5188
-2 8 1 4.1993 -0.6273
-2 8 2 0.6868 2.3155
-2 8 3 -7.7556 -0.2243
-2 8 4 14.0724 1.4503
-2 8 5 -2.6387 -0.6601
-2 8 6 -1.0732 -0.7834
-2 8 7 3.3471 0.3743
-2 8 8 -1.7463 -0.6512
-2 8 9 8.1913 -0.4418
-2 8 10 2.4174 -2.3436
-2 8 11 9.7315 0.8331
-2 8 12 4.0774 -0.1790
-2 8 13 6.8975 -0.6769
-2 8 14 3.3384 0.2808
-2 8 15 5.1324 0.0689
-2 8 16 3.3911 1.3359
-2 8 17 1.3406 0.2675
-2 8 18 2.5008 1.2241
-2 8 19 0.1934 -0.5949
-2 8 20 1.4043 -1.8125
-2 9 1 2.9941 2.0811
-2 9 2 -5.0641 -1.5701
-2 9 3 3.4040 -2.2520
-2 9 4 6.7937 2.0730
-2 9 5 3.1732 1.6641
-2 9 6 9.5846 -0.6515
-2 9 7 -2.3470 -1.4434
-2 9 8 -4.2780 1.5816
-2 9 9 -7.0937 1.0340
-2 9 10 -4.5181 -1.4673
-2 9 11 -3.9253 -0.5031
-2 9 12 -6.3634 0.5331
-2 9 13 -2.0846 0.1833
-2 9 14 -8.7092 -1.6756
-2 9 15 -1.1035 -1.3395
-2 9 16 -5.3525 0.2425
-2 9 17 -2.5947 -0.3205
-2 9 18 -2.0818 1.8751
-2 9 19 -3.5588 -0.3148
-2 9 20 -2.2632 3.6454
-2 10 1 -6.2196 0.1457
-2 10 2 -4.9123 0.3976
-2 10 3 -4.8011 0.4217
-2 10 4 -14.8010 0.5374
-2 10 5 -1.3115 0.0166
-2 10 6 -1.2667 0.1147
-2 10 7 3.2295 -0.6382
-2 10 8 3.9450 -0.2145
-2 10 9 -0.6566 0.5868
-2 10 10 6.0505 0.6594
-2 10 11 -0.0760 -0.3118
-2 10 12 5.2695 0.2844
-2 10 13 4.3459 1.3686
-2 10 14 4.2250 0.0313
-2 10 15 5.7795 0.4404
-2 10 16 0.6839 0.1731
-2 10 17 5.1533 0.0413
-2 10 18 2.2254 -1.2961
-2 10 19 2.6101 0.5729
-2 10 20 2.3758 0.5426
-2 11 1 1.2538 -1.2439
-2 11 2 8.6421 -0.4697
-2 11 3 5.9227 1.1861
-2 11 4 -0.2575 -0.4968
-2 11 5 0.7892 -0.7602
-2 11 6 -7.5252 0.3356
-2 11 7 1.6105 1.0287
-2 11 8 0.2402 -1.3810
-2 11 9 -1.3524 -0.8815
-2 11 10 3.0676 0.1906
-2 11 11 -5.8112 -0.0168
-2 11 12 -0.7561 -1.7938
-2 11 13 -4.6215 -1.7371
-2 11 14 -0.6128 0.4395
-2 11 15 -2.6588 0.4518
-2 11 16 -1.6016 -0.3219
-2 11 17 -0.5996 -0.1401
-2 11 18 -2.7425 -0.0580
-2 11 19 -0.4462 0.7210
-2 11 20 -2.1425 -2.0560
-2 12 1 1.8911 1.3444
-2 12 2 1.5990 -0.6320
-2 12 3 3.9786 -0.4683
-2 12 4 4.9775 0.0138
-2 12 5 4.9836 -1.0678
-2 12 6 -1.8011 1.0624
-2 12 7 3.1443 -0.4155
-2 12 8 -3.8004 0.6849
-2 12 9 2.3451 -0.9183
-2 12 10 -0.6672 0.6508
-2 12 11 -0.8199 0.9943
-2 12 12 2.5489 -0.4275
-2 12 13 -1.8167 -0.2959
-2 12 14 2.0504 0.0140
-2 12 15 -2.7483 -0.0914
-2 12 16 5.8526 -1.8717
-2 12 17 -2.2257 0.3233
-2 12 18 3.3163 0.3954
-2 12 19 1.8107 1.3507
-2 13 1 -1.4914 0.8573
-2 13 2 -10.9095 -0.3653
-2 13 3 -4.0866 1.1368
-2 13 4 -4.5783 -0.8985
-2 13 5 1.2809 0.8174
-2 13 6 1.8031 -0.5237
-2 13 7 0.3758 -0.5738
-2 13 8 -1.0230 -0.0061
-2 13 9 3.8572 -0.1292
-2 13 10 -3.1169 0.1827
-2 13 11 5.1699 -1.2733
-2 13 12 -0.6036 0.9966
-2 13 13 1.8889 0.1751
-2 13 14 -1.7766 0.0729
-2 13 15 -3.3241 -0.1519
-2 13 16 1.5932 0.9953
-2 13 17 -5.6111 1.1322
-2 13 18 1.0700 -0.5652
-2 13 19 -2.3971 -1.6967
-2 14 1 6.3820 -1.4867
-2 14 2 -2.1183 0.1750
-2 14 3 4.8420 -0.4156
-2 14 4 -5.2043 0.0363
-2 14 5 1.4807 0.4553
-2 14 6 -2.2599 -0.1237
-2 14 7 0.4482 -0.0687
-2 14 8 -0.2875 -0.3568
-2 14 9 -0.3477 0.2849
-2 14 10 -4.0975 -1.0459
-2 14 11 2.4020 -0.9975
-2 14 12 -3.8085 0.5119
-2 14 13 4.2845 -0.6104
-2 14 14 1.4586 -1.2756
-2 14 15 1.1299 -1.0625
-2 14 16 1.5728 0.5688
-2 14 17 -0.7198 -0.1758
-2 14 18 3.9244 0.9995
-2 14 19 0.5608 1.4875
-2 15 1 0.3322 0.2420
-2 15 2 0.8920 0.3610
-2 15 3 5.4289 -0.5647
-2 15 4 -0.8196 0.0774
-2 15 5 1.8294 -0.1450
-2 15 6 -3.0477 -0.5724
-2 15 7 1.6049 0.1656
-2 15 8 0.3037 0.2538
-2 15 9 0.6449 0.6862
-2 15 10 1.2065 -0.5021
-2 15 11 0.2973 0.9515
-2 15 12 -3.8498 0.2242
-2 15 13 -0.6343 -0.1483
-2 15 14 -0.8170 -0.1987
-2 15 15 1.6424 -0.6629
-2 15 16 -0.4219 -0.5395
-2 15 17 0.1225 -1.5130
-2 15 18 -1.5678 0.2844
-2 16 1 -2.0524 -0.7867
-2 16 2 0.8362 0.4809
-2 16 3 -1.1801 0.3284
-2 16 4 1.8909 0.3576
-2 16 5 2.0521 0.1102
-2 16 6 0.8719 -0.2722
-2 16 7 1.4680 0.0943
-2 16 8 -1.6876 -0.1134
-2 16 9 0.2499 -0.0765
-2 16 10 1.0700 0.3450
-2 16 11 -0.8106 0.0856
-2 16 12 1.1931 -0.9363
-2 16 13 -4.8817 0.2897
-2 16 14 -0.2718 0.3814
-2 16 15 -3.9738 0.0568
-2 16 16 1.2722 -0.0027
-2 16 17 -1.3896 -0.4680
-2 16 18 -0.0765 -0.8539
-2 17 1 2.8471 -1.1486
-2 17 2 -1.2115 -0.1408
-2 17 3 -3.5306 -0.5524
-2 17 4 1.2033 -0.1076
-2 17 5 -1.3965 -0.5588
-2 17 6 3.6636 -0.1950
-2 17 7 0.6965 0.6250
-2 17 8 1.8029 -1.0724
-2 17 9 1.4682 0.1523
-2 17 10 -0.0119 0.5604
-2 17 11 2.0055 0.1997
-2 17 12 3.3435 -0.4397
-2 17 13 1.6039 0.0725
-2 17 14 3.2522 0.6450
-2 17 15 -2.8785 -0.0946
-2 17 16 4.5834 -0.8000
-2 17 17 0.2420 -0.0709
-2 18 1 1.7146 1.2382
-2 18 2 -2.0278 0.1984
-2 18 3 1.0328 -0.2024
-2 18 4 -0.9062 0.1983
-2 18 5 -2.8824 -0.2852
-2 18 6 -0.2908 0.0172
-2 18 7 -2.2250 0.0615
-2 18 8 2.6982 -0.0674
-2 18 9 -1.1825 -0.0238
-2 18 10 -0.1935 -0.0309
-2 18 11 -1.1048 0.9944
-2 18 12 -0.1337 0.0208
-2 18 13 0.9455 0.1419
-2 18 14 0.3341 0.3727
-2 18 15 -2.8333 0.4909
-2 18 16 -1.2281 0.1192
-2 18 17 -4.3250 -0.1421
-2 19 1 -0.5640 0.4269
-2 19 2 1.7744 -0.4204
-2 19 3 3.1577 -0.2229
-2 19 4 1.1998 0.5143
-2 19 5 2.4501 0.5133
-2 19 6 0.1340 0.4068
-2 19 7 0.1317 -0.7139
-2 19 8 0.8781 0.8213
-2 19 9 -0.4475 -0.1220
-2 19 10 1.4062 -0.1452
-2 19 11 -1.6868 -0.1323
-2 19 12 -1.4912 0.5388
-2 19 13 -2.4569 -0.1781
-2 19 14 -0.1858 -1.5336
-2 19 15 1.3900 -0.2987
-2 19 16 -0.6326 0.4222
-2 20 1 -2.8902 0.1156
-2 20 2 -0.5978 -0.0690
-2 20 3 -3.1548 0.7057
-2 20 4 -0.8757 -0.9344
-2 20 5 -0.6763 0.0427
-2 20 6 0.0820 -0.4471
-2 20 7 -0.0249 -0.5487
-2 20 8 -0.6467 0.0659
-2 20 9 1.1809 0.2143
-2 20 10 3.9183 0.3431
-2 20 11 1.3871 -0.3630
-2 20 12 2.8328 1.3701
-2 20 13 0.8338 0.5741
-2 20 14 2.3737 -0.2706
-2 20 15 2.1891 -0.4967
-2 20 16 2.0463 1.1814
-2 21 1 1.6051 -0.2610
-2 21 2 2.5638 0.8926
-2 21 3 0.7820 0.7796
-2 21 4 3.6904 -0.1981
-2 21 5 0.1683 -0.3901
-2 21 6 3.2140 0.2455
-2 21 7 0.9989 0.5368
-2 21 8 0.2219 -0.0866
-2 21 9 0.2692 -0.0892
-2 21 10 -1.1705 0.2053
-2 21 11 -0.2517 -0.1243
-2 21 12 -0.0091 -0.3377
-2 21 13 -0.6777 -0.1963
-2 21 14 -2.4406 0.9907
-2 21 15 -1.0604 -1.4144
-2 22 1 -0.4949 -0.0652
-2 22 2 -2.2437 -0.2622
-2 22 3 -1.9358 0.3600
-2 22 4 -1.2289 -0.0714
-2 22 5 -2.8945 0.6893
-2 22 6 1.1356 -0.3175
-2 22 7 -1.8133 0.5188
-2 22 8 4.0008 0.2228
-2 22 9 -3.6645 0.0220
-2 22 10 -1.8631 1.1011
-2 22 11 -1.6155 1.0696
-2 22 12 -0.1527 -0.0012
-2 22 13 -1.3589 0.7095
-2 22 14 -2.0087 1.4763
-2 23 1 0.1344 0.5424
-2 23 2 -0.1718 -0.1491
-2 23 3 -0.6193 -0.5428
-2 23 4 -1.1516 0.3750
-2 23 5 0.3532 0.4073
-2 23 6 -0.7334 -1.0784
-2 23 7 0.5955 -0.4681
-2 23 8 4.9070 -0.5135
-2 23 9 2.8291 -0.1003
-2 23 10 7.1487 -0.1078
-2 23 11 3.3328 -0.3321
-2 23 12 3.3859 1.5550
-2 23 13 2.4117 0.0207
-2 23 14 4.4619 2.0843
-2 24 1 1.0554 -0.1557
-2 24 2 1.4586 0.1511
-2 24 3 2.2236 0.0407
-2 24 4 1.5736 0.3315
-2 24 5 0.7445 -0.0678
-2 24 6 -0.1978 -0.0146
-2 24 7 -3.5562 -0.2902
-2 24 8 -2.7084 -0.0004
-2 24 9 -1.6998 0.3099
-2 24 10 2.7698 -0.5896
-2 24 11 -2.8016 -0.2601
-2 24 12 -1.7754 -0.2841
-2 24 13 0.3436 -2.2436
-2 25 1 -2.1653 0.2126
-2 25 2 -1.6983 1.3184
-2 25 3 -1.3311 -0.0190
-2 25 4 -0.8593 -0.1511
-2 25 5 -0.3605 -0.4619
-2 25 6 2.3771 0.7499
-2 25 7 -1.2136 0.1664
-2 25 8 -0.2136 -0.4473
-2 25 9 -3.4983 -0.5259
-2 25 10 -1.8571 0.1831
-2 25 11 -0.1948 0.1627
-2 25 12 1.8484 -0.0902
-2 26 1 0.2159 0.1692
-2 26 2 0.4386 0.0355
-2 26 3 -1.2867 -0.1849
-2 26 4 -1.0205 -0.0496
-2 26 5 -2.8039 -0.3813
-2 26 6 1.4290 0.5681
-2 26 7 -0.4582 -0.0157
-2 26 8 8.5983 -0.0572
-2 26 9 -3.0049 -0.3362
-2 26 10 1.4039 0.4036
-2 27 1 0.6845 -0.6800
-2 27 2 0.8591 -0.7892
-2 27 3 -0.9895 0.7802
-2 27 4 1.9192 -0.0709
-2 27 5 -0.8396 -0.1538
-2 27 6 1.1026 -1.6294
-2 27 7 -1.4258 -0.2281
-2 27 8 2.7491 0.5600
-2 27 9 0.8233 0.8825
-2 28 1 -0.1857 -0.0999
-2 28 2 0.0471 0.4307
-2 28 3 -0.3531 0.4537
-2 28 4 1.1605 0.4258
-2 28 5 -3.5404 0.5902
-2 28 6 1.4768 -0.4937
-2 28 7 -6.6552 -1.1355
-2 29 1 -1.4712 0.8197
-2 29 2 -0.7270 0.0749
-2 29 3 -0.2758 -1.5739
-2 29 4 -0.3459 -0.6415
-2 29 5 -0.9883 0.4679
-1 0 2 -129.4271 8.7080
-1 0 4 -117.2809 -3.0358
-1 0 6 -44.9133 5.9009
-1 0 8 -17.0882 -8.1453
-1 0 10 3.0684 2.8884
-1 0 12 7.7729 -0.4266
-1 0 14 3.0458 0.1100
-1 0 16 2.2664 2.2259
-1 0 18 5.2333 2.0436
-1 0 20 5.2493 3.3399
-1 1 1 63.4101 0.1251
-1 1 2 67.3974 13.2109
-1 1 3 76.8624 -13.8201
-1 1 4 -11.6275 -1.3625
-1 1 5 58.7662 -7.4411
-1 1 6 -4.0334 6.1018
-1 1 7 25.1083 -0.4542
-1 1 8 -1.2626 -0.4573
-1 1 9 4.5560 1.1706
-1 1 10 -4.0188 -1.3295
-1 1 11 -0.1071 8.5929
-1 1 12 1.0119 3.0912
-1 1 13 -1.2552 -0.3536
-1 1 14 3.7690 -2.4122
-1 1 15 -1.4490 4.3809
-1 1 16 -1.2075 -1.1906
-1 1 17 -1.1505 -8.2616
-1 1 18 4.1743 -2.2400
-1 1 19 -1.6884 -2.8386
-1 1 20 8.4769 0.9256
-1 1 21 -1.5502 1.7177
-1 2 1 -43.0919 1.5263
-1 2 2 11.5036 -1.4198
-1 2 3 -32.6145 7.4377
-1 2 4 1.4808 5.0562
-1 2 5 -19.3081 -6.3150
-1 2 6 -24.3486 -4.9323
-1 2 7 -12.7221 -2.2135
-1 2 8 -6.2434 3.7748
-1 2 9 -5.9941 -1.9986
-1 2 10 -8.1199 -3.2963
-1 2 11 -3.9062 1.6964
-1 2 12 -6.8431 0.8255
-1 2 13 -1.3574 1.8068
-1 2 14 0.5339 2.0901
-1 2 15 1.0629 2.6187
-1 2 16 -0.1910 1.0936
-1 2 17 -0.3018 2.0768
-1 2 18 -4.3750 1.5964
-1 2 19 -4.9405 -5.8199
-1 2 20 -3.5929 -4.6067
-1 2 21 -6.5387 -0.3806
-1 3 1 22.6648 -0.7359
-1 3 3 -4.7559 5.0283
-1 3 4 56.9430 1.6544
-1 3 5 1.6804 0.5950
-1 3 6 44.7775 0.1556
-1 3 7 7.4015 -1.3750
-1 3 8 28.4630 3.4028
-1 3 9 10.9240 -0.4978
-1 3 10 16.3699 1.9203
-1 3 11 9.8835 -2.7130
-1 3 12 3.9651 -2.2874
-1 3 13 4.7212 3.5363
-1 3 14 -2.9216 0.2060
-1 3 15 0.5702 -2.4930
-1 3 16 0.5632 -2.5835
-1 3 17 1.0453 4.6456
-1 3 18 1.2198 0.6612
-1 3 19 1.8703 1.1786
-1 3 20 1.1734 0.9465
-1 3 21 -0.0180 -1.7111
-1 4 1 46.7062 5.4145
-1 4 2 -54.3086 -2.2642
-1 4 3 -4.2305 -1.4367
-1 4 4 -38.2669 -5.0777
-1 4 5 -45.9253 3.2092
-1 4 6 -10.7912 -0.1541
-1 4 7 -43.3259 -0.3227
-1 4 8 -14.4309 -1.1958
-1 4 9 -25.0334 1.1784
-1 4 10 -7.1852 2.8192
-1 4 11 -8.5523 0.0730
-1 4 12 -5.0385 2.0564
-1 4 13 -1.2651 0.6313
-1 4 14 -4.0258 1.5383
-1 4 15 0.6589 -0.2432
-1 4 16 -1.0799 0.5517
-1 4 17 -0.9491 -2.2999
-1 4 18 0.6181 -3.1045
-1 4 19 0.1170 -0.1397
-1 4 20 1.8950 0.4634
-1 4 21 1.2809 -1.1544
-1 5 1 15.8909 1.3067
-1 5 2 20.0876 0.6213
-1 5 3 49.2044 -0.1280
-1 5 4 -2.4275 0.2049
-1 5 5 42.9514 1.7602
-1 5 6 26.9443 0.8470
-1 5 7 24.1470 -1.9351
-1 5 8 20.5091 -0.5625
-1 5 9 7.8612 -1.4433
-1 5 10 9.8904 0.1907
-1 5 11 7.0652 0.5457
-1 5 12 7.6404 0.9748
-1 5 13 7.5944 -1.5918
-1 5 14 5.1923 -1.5405
-1 5 15 4.3173 2.6745
-1 5 16 1.7109 1.0809
-1 5 17 1.1373 -0.0823
-1 5 18 0.7406 0.1473
-1 5 19 -1.0943 0.1145
-1 5 20 -1.0280 -1.5317
-1 5 21 -2.2600 -0.8345
-1 6 1 -40.2347 -4.1690
-1 6 2 17.0022 0.6445
-1 6 3 -19.5833 2.6536
-1 6 4 -16.9844 -3.0398
-1 6 5 -4.1303 0.2239
-1 6 6 -33.0269 -0.3843
-1 6 7 -2.5746 2.4393
-1 6 8 -15.6556 -0.5018
-1 6 9 -3.4742 0.3079
-1 6 10 -12.2682 1.4842
-1 6 11 -8.9449 0.0616
-1 6 12 -10.2589 0.7139
-1 6 13 -8.7666 -0.6126
-1 6 14 -5.2135 0.3547
-1 6 15 -5.4058 -1.0010
-1 6 16 -1.9589 -0.5918
-1 6 17 -0.3897 -0.0041
-1 6 18 -1.6350 0.4325
-1 6 19 1.4097 1.4831
-1 6 20 -0.7957 -0.7979
-1 6 21 1.9380 2.1844
-1 7 1 -8.9195 -2.6081
-1 7 2 4.4625 4.8286
-1 7 3 -19.1019 0.8949
-1 7 4 23.7056 -1.4074
-1 7 5 -1.2397 -2.0083
-1 7 6 2.6116 -1.0935
-1 7 7 11.2720 1.3320
-1 7 8 5.3818 -1.0972
-1 7 9 17.9023 0.0402
-1 7 10 8.6000 0.0386
-1 7 11 14.4584 0.9402
-1 7 12 8.4672 0.8263
-1 7 13 10.0718 1.2608
-1 7 14 7.9428 2.4354
-1 7 15 4.1998 -0.3710
-1 7 16 5.5468 0.4143
-1 7 17 1.5426 -1.0440
-1 7 18 2.4805 -1.3217
-1 7 19 2.5055 -1.3415
-1 7 20 0.2244 -1.3038
-1 8 1 21.7688 1.1118
-1 8 2 -2.5380 0.0196
-1 8 3 7.5484 -2.7007
-1 8 4 9.9973 3.6744
-1 8 5 -6.5040 0.3577
-1 8 6 4.2124 -0.9966
-1 8 7 -13.4509 -0.9415
-1 8 8 -9.7424 0.8763
-1 8 9 -12.1732 0.1981
-1 8 10 -11.8670 -3.0761
-1 8 11 -7.5318 0.0777
-1 8 12 -10.7435 -0.8803
-1 8 13 -7.3265 -0.6747
-1 8 14 -8.0150 -0.3822
-1 8 15 -5.8022 -0.7253
-1 8 16 -4.2273 1.1496
-1 8 17 -5.0091 0.3763
-1 8 18 -3.0695 2.1625
-1 8 19 -2.6059 0.2617
-1 8 20 -3.7737 0.1330
-1 9 1 -3.9332 2.6007
-1 9 2 -14.5514 -3.3224
-1 9 3 1.2432 -1.4520
-1 9 4 -16.8923 1.7793
-1 9 5 3.7783 1.4081
-1 9 6 10.1812 -0.4439
-1 9 7 2.8865 -1.4553
-1 9 8 12.7241 1.1370
-1 9 9 0.0165 1.1845
-1 9 10 8.3676 -0.0663
-1 9 11 6.7588 0.0584
-1 9 12 7.3631 0.4601
-1 9 13 7.6932 1.0995
-1 9 14 6.4293 -0.7748
-1 9 15 6.1288 -0.7860
-1 9 16 4.1589 -0.0111
-1 9 17 5.3007 -0.1673
-1 9 18 2.0905 1.0431
-1 9 19 3.6003 0.4314
-1 9 20 2.2123 1.1954
-1 10 1 0.6698 -0.4347
-1 10 2 6.7686 1.0869
-1 10 3 6.8904 1.1097
-1 10 4 -7.1955 -0.7504
-1 10 5 3.5661 -0.9346
-1 10 6 -7.7364 0.9469
-1 10 7 1.0583 0.0145
-1 10 8 -0.6292 -1.8184
-1 10 9 -2.6214 0.1561
-1 10 10 -0.4265 0.9738
-1 10 11 -5.7127 -0.1374
-1 10 12 -4.1833 -0.9494
-1 10 13 -6.9256 0.9515
-1 10 14 -1.9338 -0.0230
-1 10 15 -5.6635 1.1712
-1 10 16 -2.8278 0.2118
-1 10 17 -0.8488 -0.7733
-1 10 18 -4.8385 -1.7619
-1 10 19 -0.9643 -0.6954
-1 10 20 -1.0180 -0.8130
-1 11 1 2.7827 -0.5336
-1 11 2 3.5444 -0.2366
-1 11 3 3.8484 0.9841
-1 11 4 7.6615 -1.1633
-1 11 5 -0.1144 -1.2161
-1 11 6 -3.1215 1.3996
-1 11 7 -0.1522 0.9794
-1 11 8 -3.7118 -1.2697
-1 11 9 3.2943 -1.3031
-1 11 10 0.2536 0.2320
-1 11 11 2.1534 0.5115
-1 11 12 2.7918 -1.4692
-1 11 13 1.8303 -1.7061
-1 11 14 4.3588 -0.6045
-1 11 15 1.8599 0.3907
-1 11 16 3.4510 -0.3567
-1 11 17 3.9180 0.4592
-1 11 18 2.5811 1.8631
-1 11 19 4.0241 1.5647
-1 12 1 -3.7266 1.0734
-1 12 2 -7.7536 -0.5783
-1 12 3 -4.3081 0.2728
-1 12 4 0.9909 -0.3737
-1 12 5 0.3201 -0.8533
-1 12 6 4.2718 -0.0237
-1 12 7 1.4739 -0.6572
-1 12 8 0.0369 1.3377
-1 12 9 4.2286 -0.8076
-1 12 10 -4.2561 0.1440
-1 12 11 1.4567 0.5176
-1 12 12 -1.6637 0.3684
-1 12 13 -2.7445 0.4496
-1 12 14 -3.7849 -0.1796
-1 12 15 -3.1706 0.3532
-1 12 16 -4.4260 -1.0445
-1 12 17 -3.6023 0.2124
-1 12 18 -3.9280 -0.5176
-1 12 19 -3.3323 -1.7674
-1 13 1 4.2372 -0.2920
-1 13 2 2.1758 -0.2098
-1 13 3 -2.0211 1.1926
-1 13 4 -2.8136 -0.2471
-1 13 5 -1.8254 1.5422
-1 13 6 2.8273 -1.4665
-1 13 7 -3.9803 -0.4908
-1 13 8 2.6028 0.3419
-1 13 9 -1.9471 0.2095
-1 13 10 -2.6478 -0.5008
-1 13 11 3.5143 -1.7493
-1 13 12 -0.8303 1.2924
-1 13 13 6.6182 0.1712
-1 13 14 0.1168 -0.1834
-1 13 15 6.1892 -0.8286
-1 13 16 -0.5870 0.7511
-1 13 17 6.0312 0.9443
-1 13 18 1.2786 0.4646
-1 13 19 4.5583 0.9430
-1 14 1 -3.9232 -1.5013
-1 14 2 4.0569 -0.1663
-1 14 3 1.1849 -1.5744
-1 14 4 1.4169 0.1806
-1 14 5 -0.4591 0.3033
-1 14 6 0.0342 -0.4416
-1 14 7 -1.9152 -0.4352
-1 14 8 3.9584 0.0482
-1 14 9 -3.1861 0.5719
-1 14 10 3.6521 -0.7257
-1 14 11 -2.3943 -0.3091
-1 14 12 -3.9232 -0.3244
-1 14 13 0.0500 -0.5789
-1 14 14 -4.0035 -0.9314
-1 14 15 2.1544 -0.9917
-1 14 16 -5.3565 -0.0019
-1 14 17 0.9471 -0.6322
-1 14 18 -4.5839 0.5672
-1 14 19 -1.4898 2.0610
-1 15 1 -3.7967 0.5942
-1 15 2 3.7264 0.4883
-1 15 3 -0.8623 -0.3263
-1 15 4 6.6735 0.2176
-1 15 5 -1.4049 0.2951
-1 15 6 3.2666 -0.0369
-1 15 7 -1.4742 -0.0704
-1 15 8 1.5667 -0.1844
-1 15 9 -3.4108 -0.2707
-1 15 10 4.9214 0.2236
-1 15 11 -3.1833 1.0641
-1 15 12 1.1274 -0.4718
-1 15 13 -2.9104 0.1493
-1 15 14 -2.5635 0.4866
-1 15 15 3.0413 0.2727
-1 15 16 -2.2047 -0.4828
-1 15 17 3.3353 -0.7054
-1 15 18 -1.0315 -1.2918
-1 16 1 0.1545 -1.1691
-1 16 2 -1.3321 0.4804
-1 16 3 -4.3961 0.0644
-1 16 4 0.6260 -0.3055
-1 16 5 -2.0342 -0.3376
-1 16 6 4.0273 0.2152
-1 16 7 0.6985 0.5749
-1 16 8 1.3273 -0.5447
-1 16 9 1.2153 -0.1803
-1 16 10 1.6355 0.7601
-1 16 11 0.5103 0.0781
-1 16 12 6.2285 -0.7793
-1 16 13 -1.2648 0.0691
-1 16 14 1.9587 0.0308
-1 16 15 -0.4142 -0.2263
-1 16 16 1.5502 -0.1312
-1 16 17 1.7860 0.1152
-1 16 18 1.8239 -0.2699
-1 17 1 2.6837 -0.1710
-1 17 2 0.0983 0.1328
-1 17 3 1.5309 -0.4113
-1 17 4 -1.4686 -0.0765
-1 17 5 -0.3602 -1.3294
-1 17 6 0.6798 -0.0673
-1 17 7 -0.7557 0.5275
-1 17 8 1.4480 -0.7671
-1 17 9 1.2724 0.3313
-1 17 10 -3.9574 0.1569
-1 17 11 -0.1193 0.2990
-1 17 12 -1.4520 0.1235
-1 17 13 1.0100 0.2322
-1 17 14 -0.0893 0.6728
-1 17 15 -3.5306 0.2840
-1 17 16 -2.5063 -0.0200
-1 17 17 -2.1961 0.0247
-1 18 1 -1.5786 1.3511
-1 18 2 -0.0199 -0.3267
-1 18 3 2.4622 0.1004
-1 18 4 -1.7399 0.9563
-1 18 5 2.6153 0.0145
-1 18 6 -2.8286 0.1168
-1 18 7 0.4422 -0.2977
-1 18 8 1.0781 0.6063
-1 18 9 -0.1934 -0.3124
-1 18 10 -0.0139 -0.5996
-1 18 11 -0.0680 0.2254
-1 18 12 -3.4567 -0.1922
-1 18 13 0.7797 -0.4868
-1 18 14 1.0769 -0.8070
-1 18 15 0.1623 -0.2452
-1 18 16 0.0563 0.2383
-1 18 17 -1.8783 -0.8468
-1 19 1 -3.0755 0.3800
-1 19 2 1.5868 -0.4810
-1 19 3 -0.8775 -0.3386
-1 19 4 0.9643 0.2894
-1 19 5 1.4018 0.3570
-1 19 6 -0.9406 -0.1391
-1 19 7 1.2758 -0.7773
-1 19 8 -0.5319 0.7772
-1 19 9 1.0067 0.3249
-1 19 10 4.9522 0.1844
-1 19 11 3.1648 -0.0866
-1 19 12 1.1560 1.3408
-1 19 13 0.7339 0.2725
-1 19 14 -0.1832 -1.2767
-1 19 15 2.5009 -0.3361
-1 19 16 3.0281 0.2136
-1 20 1 0.6536 -0.1648
-1 20 2 1.8940 0.0894
-1 20 3 -0.4772 0.8705
-1 20 4 2.5487 -1.0485
-1 20 5 0.1348 0.2541
-1 20 6 4.3415 -0.1166
-1 20 7 0.0132 -0.1815
-1 20 8 -0.1943 -0.1847
-1 20 9 -1.0785 0.7016
-1 20 10 -1.2710 0.4754
-1 20 11 -2.6436 -0.3030
-1 20 12 -0.2460 0.8469
-1 20 13 -0.7147 0.5283
-1 20 14 -2.9366 0.5431
-1 20 15 0.8835 -0.5792
-1 20 16 0.9884 -0.3039
-1 21 1 -1.3584 -0.2014
-1 21 2 -1.8861 0.7090
-1 21 3 -1.5196 0.9254
-1 21 4 -1.0264 -0.3717
-1 21 5 -2.6528 0.0144
-1 21 6 1.6958 0.1315
-1 21 7 -1.8095 0.4820
-1 21 8 3.3386 -0.4069
-1 21 9 0.8910 -0.1990
-1 21 10 -1.1509 0.6499
-1 21 11 0.8569 0.4454
-1 21 12 0.8957 -0.8918
-1 21 13 0.2365 -0.0098
-1 21 14 -2.3625 1.1498
-1 21 15 -1.4146 -0.3212
-1 22 1 1.0874 0.5585
-1 22 2 -0.9939 -0.5034
-1 22 3 0.3604 0.0905
-1 22 4 -0.9358 -0.1998
-1 22 5 -0.6298 0.6717
-1 22 6 0.7332 -0.5755
-1 22 7 0.6747 0.3630
-1 22 8 5.1869 0.0073
-1 22 9 1.2425 -0.8155
-1 22 10 1.9853 0.5865
-1 22 11 3.6309 0.9883
-1 22 12 0.6877 0.3381
-1 22 13 1.7446 1.2397
-1 22 14 3.5384 1.3384
-1 23 1 1.2973 0.2346
-1 23 2 0.3479 -0.1314
-1 23 3 1.9160 -0.5838
-1 23 4 -0.4079 0.5651
-1 23 5 0.8816 0.0919
-1 23 6 -2.1407 -0.6433
-1 23 7 -1.1172 -0.3382
-1 23 8 -4.3697 0.1719
-1 23 9 1.0531 0.0656
-1 23 10 -0.0301 -0.6419
-1 23 11 2.0185 -0.6348
-1 23 12 -2.0406 0.0928
-1 23 13 1.0808 -1.1583
-1 24 1 -0.1629 0.1885
-1 24 2 -2.6757 0.8473
-1 24 3 0.4515 0.0849
-1 24 4 -1.3917 0.1941
-1 24 5 0.8284 -0.6273
-1 24 6 0.8949 0.4410
-1 24 7 -0.9668 -0.5148
-1 24 8 -3.6098 0.5205
-1 24 9 0.9672 0.4791
-1 24 10 -2.1039 -0.2571
-1 24 11 0.0493 0.4353
-1 24 12 -0.7954 -0.5379
-1 25 1 -0.0088 0.1810
-1 25 2 -1.5332 0.8170
-1 25 3 1.3773 0.1674
-1 25 4 -1.1146 -0.1052
-1 25 5 1.8224 -0.5415
-1 25 6 0.7862 0.4850
-1 25 7 5.7785 -0.3209
-1 25 8 3.4459 -0.5043
-1 25 9 2.7765 -0.6368
-1 25 10 -1.9912 0.6534
-1 25 11 -0.2498 0.8162
-1 26 1 0.3458 0.2587
-1 26 2 -0.5482 -0.8098
-1 26 3 -0.8779 0.1625
-1 26 4 -1.7619 0.0750
-1 26 5 -2.5124 -0.2171
-1 26 6 -4.4932 0.1027
-1 26 7 0.9527 -0.0527
-1 26 8 0.0012 0.2192
-1 26 9 1.8873 0.2968
-1 26 10 2.2880 0.2783
-1 27 1 0.0624 -0.2116
-1 27 2 0.4063 -0.9145
-1 27 3 -0.8121 0.4786
-1 27 4 0.2972 -0.0160
-1 27 5 0.9072 0.2537
-1 27 6 -1.9447 -1.2047
-1 27 7 -0.8234 -0.8123
-1 27 8 -6.5735 -0.7428
-1 27 9 2.7735 -0.0588
-1 28 1 1.0547 -0.0286
-1 28 2 -0.1574 0.9315
-1 28 3 -0.3955 -0.4864
-1 28 4 0.4099 -0.0716
-1 28 5 1.5339 -0.1357
-1 28 6 3.0906 0.2617
-1 28 7 1.3347 -0.6714
-1 29 1 -1.6920 0.6282
-1 29 2 -1.6802 0.2924
-1 29 3 -0.0870 -1.2408
-1 29 4 -2.6860 -0.9468
-1 29 5 -2.1684 -0.3382
0 0 2 105.0781 15.9698
0 0 4 33.6059 -4.2010
0 0 6 21.0552 9.5143
0 0 8 2.2149 -5.7134
0 0 10 -2.7573 1.9983
0 0 12 3.1978 2.3171
0 0 14 0.6098 -2.8518
0 0 16 -2.6846 0.8878
0 0 18 3.6893 0.5111
0 0 20 6.7321 3.8311
0 1 2 73.1054 3.0774
0 1 3 -69.2743 -5.1985
0 1 4 19.6191 0.1164
0 1 5 -44.3677 -12.3625
0 1 6 -12.8434 1.8638
0 1 7 -14.3848 -0.9521
0 1 8 -7.4790 2.1748
0 1 9 -3.2964 -2.5290
0 1 10 -7.1053 -2.2315
0 1 11 -2.3345 7.9426
0 1 12 -6.4997 2.8325
0 1 13 0.6462 1.6204
0 1 14 2.7221 -1.0519
0 1 15 2.6197 6.4818
0 1 16 -0.8557 -1.6398
0 1 17 0.3413 -4.4645
0 1 18 -4.4406 -2.1185
0 1 19 -1.9413 -5.7973
0 1 20 -6.0184 -1.9912
0 1 21 -1.7487 4.3455
0 2 0 -34.0999 -5.9621
0 2 1 -11.7539 0.9729
0 2 2 29.0863 -11.6676
0 2 3 -9.4155 13.3607
0 2 4 84.1217 6.6203
0 2 5 13.4965 -2.1847
0 2 6 42.4539 -6.1161
0 2 7 21.0414 -0.9954
0 2 8 17.4898 4.5120
0 2 9 15.0228 -3.0341
0 2 10 11.7616 -0.3554
0 2 11 6.2368 -1.9106
0 2 12 1.5192 -0.4052
0 2 13 0.3481 0.8303
0 2 14 -3.6677 2.3676
0 2 15 -2.8809 1.3894
0 2 16 -1.1244 -0.2366
0 2 17 -0.0449 4.7564
0 2 18 -3.4996 1.9639
0 2 19 2.9632 -2.2238
0 2 20 -5.5974 -5.3968
0 2 21 3.3812 -2.2594
0 3 1 3.4594 0.1543
0 3 2 -76.0134 -5.1783
0 3 3 -34.5028 -0.3227
0 3 4 -47.8040 -0.7651
0 3 5 -47.4747 3.9423
0 3 6 -31.6764 0.7039
0 3 7 -33.6373 -1.3734
0 3 8 -23.4582 2.3125
0 3 9 -16.0638 2.1435
0 3 10 -6.7218 3.7122
0 3 11 -6.9893 -2.6696
0 3 12 1.3148 -0.8556
0 3 13 0.1202 2.7520
0 3 14 -0.0021 0.3962
0 3 15 1.2792 -3.1343
0 3 16 3.7934 -2.6615
0 3 17 -0.5339 1.3258
0 3 18 3.4200 -1.5933
0 3 19 1.1270 2.5790
0 3 20 1.6345 1.6346
0 4 0 77.4061 6.4041
0 4 1 32.8744 2.7448
0 4 2 35.1601 4.3349
0 4 3 65.8034 -4.2689
0 4 4 2.5322 -5.7605
0 4 5 59.1277 3.4894
0 4 6 22.3314 0.8345
0 4 7 34.5828 -0.9036
0 4 8 18.6694 -2.4668
0 4 9 9.5824 0.5565
0 4 10 11.3127 1.8972
0 4 11 3.2013 0.4971
0 4 12 9.6726 2.5607
0 4 13 2.7322 -0.6058
0 4 14 4.8371 1.3014
0 4 15 2.2416 -0.0788
0 4 16 0.6291 1.6513
0 4 17 -0.4687 -2.5124
0 4 18 1.6855 -2.8212
0 4 19 -0.8583 -0.4894
0 4 20 1.0817 0.2933
0 5 1 -55.1378 -3.0523
0 5 2 21.1699 2.9931
0 5 3 -23.9777 0.9197
0 5 4 -34.8394 -0.3678
0 5 5 -7.9523 -0.1574
0 5 6 -41.6091 0.8932
0 5 7 -6.1306 0.4970
0 5 8 -18.2836 -0.3739
0 5 9 -13.5434 -1.4073
0 5 10 -9.1376 -0.0988
0 5 11 -13.7483 1.1768
0 5 12 -7.2165 0.4199
0 5 13 -10.6820 -1.8918
0 5 14 -3.1309 -1.2898
0 5 15 -5.7439 1.3531
0 5 16 -1.7498 1.4595
0 5 17 -2.2784 0.5078
0 5 18 -1.6010 0.7734
0 5 19 -1.9920 -0.8937
0 5 20 -0.4574 -1.5018
0 6 0 -17.6845 -1.2960
0 6 1 -18.8314 -5.6828
0 6 2 16.1168 2.5491
0 6 3 -18.4163 2.0805
0 6 4 36.4332 -0.8973
0 6 5 6.5692 -1.2569
0 6 6 14.4781 -2.0263
0 6 7 17.9219 2.7469
0 6 8 12.4515 -0.5152
0 6 9 18.8670 0.8416
0 6 10 15.6634 1.3555
0 6 11 12.3071 0.9624
0 6 12 12.9949 1.7199
0 6 13 8.5582 0.4636
0 6 14 9.6380 0.9922
0 6 15 4.1142 -1.5903
0 6 16 6.3107 -0.5198
0 6 17 2.8569 -1.3306
0 6 18 2.6053 -0.0180
0 6 19 1.1624 -0.3394
0 6 20 1.1953 0.7859
0 7 1 30.4290 -0.0458
0 7 2 -14.7436 3.1074
0 7 3 -4.4609 -1.9181
0 7 4 13.0275 2.4487
0 7 5 -25.5669 -1.7508
0 7 6 4.3582 -0.8281
0 7 7 -27.5940 0.2049
0 7 8 -10.1260 -0.1782
0 7 9 -15.5826 0.2311
0 7 10 -12.0486 -1.6776
0 7 11 -12.0099 0.0801
0 7 12 -11.2621 -0.1132
0 7 13 -9.5821 1.0166
0 7 14 -8.3393 1.6833
0 7 15 -6.9655 0.1354
0 7 16 -4.3310 0.4267
0 7 17 -6.2421 -0.5109
0 7 18 0.8864 0.4544
0 7 19 -4.7900 -1.0730
0 7 20 0.3841 0.2687
0 8 0 -5.6288 0.6742
0 8 1 11.1902 3.3094
0 8 2 -17.4953 -3.2568
0 8 3 11.2791 -2.9327
0 8 4 -9.3058 3.5501
0 8 5 4.1180 0.6953
0 8 6 16.4943 -0.2400
0 8 7 1.6292 -2.0396
0 8 8 17.9276 1.4282
0 8 9 1.8385 0.2272
0 8 10 11.7933 -1.4665
0 8 11 8.0262 0.0782
0 8 12 10.8971 -0.9498
0 8 13 9.2097 -0.1179
0 8 14 7.8730 -0.5407
0 8 15 8.2838 -0.1395
0 8 16 4.6437 -0.1905
0 8 17 3.4377 0.3721
0 8 18 4.2450 1.9559
0 8 19 0.3432 -0.1614
0 8 20 3.3386 -0.3988
0 9 1 -1.8322 2.7267
0 9 2 8.9330 -1.9981
0 9 3 5.2580 0.0972
0 9 4 -10.8178 -0.2472
0 9 5 5.4208 0.7246
0 9 6 -7.0221 0.5729
0 9 7 1.1871 -1.3109
0 9 8 -0.4484 0.5387
0 9 9 -8.9466 0.5403
0 9 10 -2.4207 1.7269
0 9 11 -9.9469 -0.3001
0 9 12 -5.2629 0.5026
0 9 13 -8.2508 1.1307
0 9 14 -6.7864 -0.4368
0 9 15 -6.0953 0.2037
0 9 16 -3.9788 -0.1459
0 9 17 -3.7039 -0.4253
0 9 18 -3.5453 -0.1615
0 9 19 -2.3796 -0.1982
0 9 20 0.3483 1.3155
0 10 0 0.9957 -2.4573
0 10 1 -6.0542 -1.5635
0 10 2 8.3307 2.1002
0 10 3 -3.2591 1.4818
0 10 4 5.4408 -1.7317
0 10 5 2.1425 -1.3505
0 10 6 -7.4510 1.8805
0 10 7 6.0198 0.2624
0 10 8 -5.3656 -2.0435
0 10 9 6.4235 -0.9625
0 10 10 5.6378 0.6288
0 10 11 3.1423 -0.3516
0 10 12 7.5997 -1.0423
0 10 13 3.9093 -0.1086
0 10 14 6.9127 -1.2583
0 10 15 4.4323 0.9660
0 10 16 6.2864 0.5352
0 10 17 4.5166 0.4451
0 10 18 4.3697 -0.3489
0 10 19 3.0898 0.0188
0 11 1 -6.9916 -0.4772
0 11 2 -2.1609 -0.4528
0 11 3 -6.6514 1.3460
0 11 4 8.4886 -1.6697
0 11 5 -3.7406 -1.2442
0 11 6 3.0046 0.6317
0 11 7 0.7824 0.5904
0 11 8 -4.7895 0.1047
0 11 9 2.5607 -1.2158
0 11 10 -5.0295 0.1186
0 11 11 -2.5618 0.8207
0 11 12 -4.1720 -0.1124
0 11 13 -5.1330 -0.8515
0 11 14 -4.3410 -0.0384
0 11 15 -5.2414 0.6517
0 11 16 -5.5178 -1.0151
0 11 17 -6.3512 0.5123
0 11 18 -2.3657 -0.6768
0 11 19 -4.1395 0.1920
0 12 0 7.8310 1.8389
0 12 1 1.7510 -0.0023
0 12 2 3.8788 -0.5578
0 12 3 -1.8881 0.6143
0 12 4 0.6441 0.1927
0 12 5 -1.7540 0.3905
0 12 6 2.2253 -1.5157
0 12 7 0.0609 -0.7768
0 12 8 1.3345 1.4992
0 12 9 1.9458 -0.2731
0 12 10 -2.3561 -0.4426
0 12 11 3.2799 -0.1125
0 12 12 1.2978 0.6330
0 12 13 3.9869 0.1248
0 12 14 3.2521 0.0803
0 12 15 3.8289 -0.1583
0 12 16 5.4633 -0.7853
0 12 17 3.0991 1.1742
0 12 18 4.9954 0.2149
0 12 19 1.7630 1.0784
0 13 1 -1.4357 -1.2499
0 13 2 5.0884 -0.4189
0 13 3 -2.6364 -0.1588
0 13 4 0.1052 0.4671
0 13 5 -0.6340 1.7317
0 13 6 0.6609 -1.7310
0 13 7 -1.2641 -0.3406
0 13 8 4.0148 -0.0252
0 13 9 -1.7877 0.8186
0 13 10 1.1118 -0.7317
0 13 11 -1.3937 -1.6883
0 13 12 -3.2031 0.7934
0 13 13 0.2939 -0.5764
0 13 14 -4.2772 0.1711
0 13 15 -3.4997 -1.3037
0 13 16 -2.7284 0.5531
0 13 17 -4.8909 0.4276
0 13 18 -2.3190 0.3457
0 14 0 -1.3232 0.8750
0 14 1 -1.9616 -0.3998
0 14 2 1.0000 0.3117
0 14 3 0.9867 -1.7796
0 14 4 3.1336 0.0662
0 14 5 2.6651 0.1459
0 14 6 -1.5464 0.0725
0 14 7 0.3967 -0.3051
0 14 8 -1.5601 -0.7375
0 14 9 -3.0882 0.4113
0 14 10 5.3659 -0.3141
0 14 11 -3.1710 0.5802
0 14 12 2.5616 -0.4707
0 14 13 -1.3734 0.1328
0 14 14 2.7685 0.2437
0 14 15 1.7906 -0.4956
0 14 16 3.5799 0.3331
0 14 17 0.9358 -1.1383
0 14 18 3.6324 0.6422
0 15 1 0.7464 0.6245
0 15 2 -3.2201 0.4781
0 15 3 0.0298 -0.1027
0 15 4 0.5611 -0.5792
0 15 5 0.8501 0.1371
0 15 6 1.7502 0.5561
0 15 7 4.3740 0.4958
0 15 8 -1.0034 -0.6910
0 15 9 0.6882 -0.4805
0 15 10 2.3439 0.6700
0 15 11 -0.8799 0.5598
0 15 12 3.9023 -0.7671
0 15 13 -4.7285 -0.4518
0 15 14 -0.1670 0.0334
0 15 15 -1.6925 0.2002
0 15 16 -0.6930 -0.0895
0 15 17 -0.1453 -0.4958
0 15 18 -1.0975 -0.6217
0 16 0 0.2716 -1.7148
0 16 1 3.8414 -1.0057
0 16 2 -0.9547 0.2245
0 16 3 3.7373 0.3919
0 16 4 -4.6219 -0.4803
0 16 5 1.1720 -1.1630
0 16 6 -2.7186 0.3456
0 16 7 2.0484 0.5113
0 16 8 -1.5787 -0.3376
0 16 9 2.5813 -0.1380
0 16 10 -4.5497 0.5169
0 16 11 -0.1017 -0.1201
0 16 12 1.2502 0.0883
0 16 13 -0.5805 0.0024
0 16 14 1.5425 -0.1118
0 16 15 -1.5162 -0.1737
0 16 16 1.0114 0.2049
0 16 17 1.0696 -0.4819
0 17 1 -1.1278 0.4312
0 17 2 -0.2876 -0.2408
0 17 3 0.8624 0.3229
0 17 4 -1.6970 0.6425
0 17 5 2.9844 -1.3997
0 17 6 -0.9611 -0.0852
0 17 7 0.6450 -0.1397
0 17 8 2.3001 0.2772
0 17 9 2.0644 0.0395
0 17 10 -2.3618 -0.2926
0 17 11 0.4794 -0.1050
0 17 12 -4.5202 0.0757
0 17 13 3.1704 0.2207
0 17 14 -0.3654 -0.2679
0 17 15 -1.6647 0.5277
0 17 16 -3.7914 -0.0951
0 17 17 -1.7795 0.1879
0 18 0 0.3246 0.3848
0 18 1 -0.6674 1.1677
0 18 2 1.3688 -0.8647
0 18 3 -0.0267 0.0344
0 18 4 2.5815 0.9786
0 18 5 0.4401 0.4131
0 18 6 -1.1490 -0.0522
0 18 7 0.3600 -0.7092
0 18 8 0.3983 1.0770
0 18 9 0.6238 -0.2844
0 18 10 5.0932 -0.1571
0 18 11 2.9467 0.1037
0 18 12 -2.1856 -0.0640
0 18 13 1.3347 -0.0496
0 18 14 -0.4804 -1.2921
0 18 15 1.8377 0.0031
0 18 16 2.7929 -0.3747
0 19 1 0.8340 0.1328
0 19 2 -0.2235 -0.3029
0 19 3 -1.4449 -0.4634
0 19 4 2.7586 -0.0347
0 19 5 -1.7809 0.4712
0 19 6 3.0347 0.0908
0 19 7 0.9094 -0.6886
0 19 8 -3.1546 0.3154
0 19 9 -2.1111 0.8469
0 19 10 -0.8139 0.5381
0 19 11 0.3599 0.3674
0 19 12 1.4479 1.3086
0 19 13 1.5505 0.6241
0 19 14 -2.0602 -0.4114
0 19 15 3.2365 -0.0388
0 19 16 0.7188 -1.4425
0 20 0 -2.7990 0.1287
0 20 1 0.3006 -0.1532
0 20 2 -1.2745 0.4878
0 20 3 0.9175 0.9203
0 20 4 0.1862 -1.0772
0 20 5 0.8929 -0.0168
0 20 6 1.2519 0.3693
0 20 7 1.7414 -0.2895
0 20 8 0.5187 -0.7232
0 20 9 4.0702 0.4471
0 20 10 -1.6937 -0.0488
0 20 11 -1.6746 -0.0989
0 20 12 0.5857 -0.1849
0 20 13 -3.9460 0.0533
0 20 14 -4.0432 1.1055
0 20 15 -1.6273 -0.1811
0 21 1 0.1635 -0.3546
0 21 2 -1.1279 0.6845
0 21 3 -1.7251 0.4093
0 21 4 -2.5156 0.0566
0 21 5 1.7605 -0.0647
0 21 6 -2.7056 0.4016
0 21 7 4.4135 0.6981
0 21 8 0.9887 -0.5217
0 21 9 4.4455 -0.3764
0 21 10 -0.0395 0.1752
0 21 11 1.1236 0.7826
0 21 12 3.0095 -0.7491
0 21 13 0.1748 0.3062
0 21 14 5.7556 0.4309
0 22 0 0.4888 0.9965
0 22 1 0.6490 0.4157
0 22 2 1.5607 -0.1167
0 22 3 -0.2563 -0.4844
0 22 4 -0.4130 0.0678
0 22 5 -0.1043 -0.1070
0 22 6 -4.8155 -0.7918
0 22 7 1.8769 0.6174
0 22 8 -4.1227 0.2947
0 22 9 -0.0276 -0.1998
0 22 10 1.1841 0.0562
0 22 11 2.0418 0.3887
0 22 12 1.8012 0.2112
0 22 13 -0.1708 0.5178
0 22 14 4.5443 0.1003
0 23 1 -1.6360 -0.1334
0 23 2 0.9368 0.5436
0 23 3 -0.9718 -0.5623
0 23 4 0.2594 0.8760
0 23 5 0.7459 -0.0321
0 23 6 -0.3388 -0.6731
0 23 7 1.1542 -0.1223
0 23 8 -2.8788 0.1371
0 23 9 -0.3578 0.6732
0 23 10 -0.8408 -0.2328
0 23 11 -1.9863 -0.3249
0 23 12 -1.4178 0.0280
0 23 13 -1.2340 -1.1938
0 24 0 0.2638 -0.3871
0 24 1 -1.1003 0.0914
0 24 2 0.3910 0.8198
0 24 3 0.2118 0.0438
0 24 4 2.5451 0.2376
0 24 5 2.4317 -0.3668
0 24 6 3.4605 0.0081
0 24 7 1.3005 -0.3744
0 24 8 4.3672 -0.2474
0 24 9 1.3766 0.1412
0 24 10 2.6038 0.2272
0 24 11 -1.0748 0.7670
0 24 12 -0.2797 0.4841
0 25 1 -2.6901 0.5789
0 25 2 -1.7270 0.1073
0 25 3 -2.2380 0.1501
0 25 4 -3.3556 -0.1927
0 25 5 -2.7593 -0.4614
0 25 6 -4.0414 0.0534
0 25 7 0.1857 0.2096
0 25 8 1.0877 -0.4492
0 25 9 0.1223 -0.0523
0 25 10 1.9384 0.3765
0 25 11 2.1955 0.3269
0 26 0 1.0090 0.1919
0 26 1 -0.6382 -0.0552
0 26 2 1.5156 -1.3074
0 26 3 -0.4358 0.1652
0 26 4 -0.5763 0.1670
0 26 5 0.5441 0.0387
0 26 6 -1.4008 0.1345
0 26 7 0.4746 -0.7252
0 26 8 -1.5697 -0.6747
0 26 9 0.9042 0.1635
0 26 10 -0.4517 -0.8791
0 27 1 2.0373 -0.0026
0 27 2 0.7880 -0.4060
0 27 3 -0.2848 0.0790
0 27 4 -0.5890 -0.6338
0 27 5 3.3729 0.2991
0 27 6 -0.2024 -0.2807
0 27 7 0.7969 -0.7015
0 27 8 -4.1890 -0.6608
0 27 9 0.4167 -0.1400
0 28 0 -3.8881 -0.7185
0 28 1 0.8795 -0.0011
0 28 2 -3.6464 1.2471
0 28 3 -0.0865 -0.6284
0 28 4 -1.6891 -1.0872
0 28 5 -1.3944 -0.8224
0 28 6 -0.7671 -0.1510
0 28 7 1.6678 0.5029
0 29 1 2.0658 0.0302
0 29 2 -1.7712 0.0881
0 29 3 4.2624 0.0697
0 29 4 -0.7198 -0.1151
0 29 5 -0.1030 -0.0834
1 0 2 5.9903 0.9019
1 0 4 -33.9948 -6.8527
1 0 6 -23.1424 8.3594
1 0 8 -1.4354 -1.0700
1 0 10 -4.4548 0.9740
1 0 12 -2.7140 3.7280
1 0 14 5.3272 -2.7076
1 0 16 1.5936 -2.4259
1 0 18 -1.0724 -0.1351
1 0 20 -5.2014 3.4844
1 1 0 -87.3826 -7.8034
1 1 1 49.5025 10.1881
1 1 2 2.3464 -5.7868
1 1 3 46.3527 8.9247
1 1 4 36.0225 1.2456
1 1 5 30.8271 -10.2477
1 1 6 21.2299 0.8120
1 1 7 12.2435 -2.6862
1 1 8 10.9095 2.3635
1 1 9 6.0954 -3.6566
1 1 10 6.3704 -0.6326
1 1 11 4.6287 4.6384
1 1 12 -3.2354 -0.0416
1 1 13 -1.9263 3.0618
1 1 14 -2.6645 1.1242
1 1 15 -4.9651 6.9807
1 1 16 -4.6464 -2.5867
1 1 17 -2.2817 0.2736
1 1 18 -4.7495 -1.3581
1 1 19 0.5916 -7.3267
1 1 20 -4.8795 -2.8397
1 2 0 -72.8172 5.9590
1 2 1 20.3595 -1.6756
1 2 2 -110.7111 -11.9536
1 2 3 -16.6284 10.9191
1 2 4 -53.0214 3.1804
1 2 5 -35.8483 2.8727
1 2 6 -19.4313 -4.5448
1 2 7 -29.9720 0.0648
1 2 8 -12.6832 3.6220
1 2 9 -11.1555 -1.4804
1 2 10 -4.3361 1.6743
1 2 11 -1.1359 -3.4708
1 2 12 2.1306 -0.9533
1 2 13 2.9546 -1.8917
1 2 14 3.0033 1.4268
1 2 15 4.1655 0.7861
1 2 16 3.7099 -1.0140
1 2 17 4.4654 3.0761
1 2 18 0.0717 1.0014
1 2 19 2.5719 1.2366
1 2 20 1.9194 0.1874
1 3 0 61.6338 7.4132
1 3 1 64.9214 0.8079
1 3 2 8.1530 2.0960
1 3 3 68.7218 -5.3481
1 3 4 12.5927 -1.5615
1 3 5 42.8262 4.2990
1 3 6 33.7072 0.0167
1 3 7 16.7517 -0.1430
1 3 8 21.4586 0.7675
1 3 9 8.1551 3.6125
1 3 10 5.2960 2.3375
1 3 11 3.1532 0.0295
1 3 12 4.7960 1.3600
1 3 13 1.2658 1.0833
1 3 14 0.2208 -0.2080
1 3 15 1.2370 -2.5010
1 3 16 -1.4716 -1.9784
1 3 17 0.8126 -1.1657
1 3 18 0.1307 -2.5661
1 3 19 -1.1778 1.3534
1 3 20 2.6501 2.3665
1 4 0 0.9948 -0.2537
1 4 1 -43.1334 2.2898
1 4 2 11.4607 5.9176
1 4 3 -27.2912 -3.4846
1 4 4 -32.4550 -4.4168
1 4 5 -24.6319 1.6903
1 4 6 -29.8501 0.6889
1 4 7 -16.5096 0.1643
1 4 8 -12.8328 -2.7122
1 4 9 -11.5786 0.0237
1 4 10 -8.7599 0.3412
1 4 11 -8.2807 0.4710
1 4 12 -4.6789 2.2594
1 4 13 -6.4763 -0.5379
1 4 14 -2.4337 0.7877
1 4 15 -0.6138 -0.4793
1 4 16 -4.9374 1.4413
1 4 17 1.6109 -0.3825
1 4 18 -3.1289 -1.9743
1 4 19 0.9267 -2.3506
1 4 20 -1.8205 -2.0589
1 5 0 -22.8719 -1.8973
1 5 1 -19.6185 -5.3794
1 5 2 37.7459 2.3798
1 5 3 -12.5614 1.4889
1 5 4 43.7652 0.8854
1 5 5 6.8031 -1.5255
1 5 6 21.0793 0.3826
1 5 7 21.0249 1.5311
1 5 8 10.4194 -0.5977
1 5 9 18.4558 -0.1263
1 5 10 9.7379 0.5636
1 5 11 12.2117 1.2647
1 5 12 8.3969 0.1370
1 5 13 6.1002 -0.3554
1 5 14 6.4081 -1.2453
1 5 15 4.0134 0.3512
1 5 16 2.8934 0.5604
1 5 17 2.7855 0.9103
1 5 18 -0.8316 0.6557
1 5 19 2.0121 -0.1288
1 5 20 -0.7152 -0.2884
1 6 0 -8.8103 -0.0382
1 6 1 14.6481 -3.2644
1 6 2 -17.6615 1.6886
1 6 3 -18.5416 0.4037
1 6 4 7.8889 1.6986
1 6 5 -27.0381 -1.7018
1 6 6 -2.9467 -1.9594
1 6 7 -20.1765 2.5891
1 6 8 -19.5380 -0.3303
1 6 9 -7.2225 1.1053
1 6 10 -16.3002 0.6341
1 6 11 -6.8607 0.9575
1 6 12 -10.8870 1.3441
1 6 13 -6.0998 1.1272
1 6 14 -8.2066 0.7971
1 6 15 -4.2782 -0.2972
1 6 16 -4.9239 -0.7868
1 6 17 -1.3854 -1.7270
1 6 18 -2.4568 -0.4966
1 6 19 -1.0825 0.2686
1 6 20 -2.2511 -1.2678
1 7 0 7.7344 -0.9413
1 7 1 17.7207 3.0288
1 7 2 -18.9002 0.2898
1 7 3 17.3985 -2.2747
1 7 4 -4.2270 3.5351
1 7 5 9.7547 -1.5584
1 7 6 13.5052 -0.3379
1 7 7 6.2153 -1.0551
1 7 8 12.3686 0.0119
1 7 9 11.9529 0.1437
1 7 10 8.2365 -2.0482
1 7 11 12.4683 0.0994
1 7 12 6.9338 -1.1540
1 7 13 12.2882 0.4602
1 7 14 6.4956 0.9389
1 7 15 9.7486 0.7635
1 7 16 3.3792 -0.4980
1 7 17 5.3156 -0.2211
1 7 18 3.8680 0.4426
1 7 19 1.8055 0.3398
1 7 20 2.3154 -1.6988
1 8 0 8.8171 1.2714
1 8 1 -3.2111 3.7762
1 8 2 4.6358 -3.6888
1 8 3 11.6532 -1.7116
1 8 4 -18.2118 1.1209
1 8 5 10.1415 1.4123
1 8 6 -15.9308 0.8415
1 8 7 2.6268 -1.9249
1 8 8 -7.0901 1.4824
1 8 9 -9.1429 0.4784
1 8 10 -8.4256 0.0875
1 8 11 -9.0666 0.0455
1 8 12 -10.3367 -0.5730
1 8 13 -7.1229 0.0543
1 8 14 -11.4133 -0.2160
1 8 15 -5.3192 -0.0986
1 8 16 -8.7625 -0.4454
1 8 17 -3.2227 0.6053
1 8 18 -6.3369 1.1580
1 8 19 -0.1850 1.0921
1 9 0 2.1958 -0.2630
1 9 1 -10.4988 1.7134
1 9 2 12.0478 -0.0912
1 9 3 -3.2230 1.2549
1 9 4 0.8583 -1.8999
1 9 5 6.4151 0.4076
1 9 6 -6.5211 0.7466
1 9 7 12.3515 -0.6987
1 9 8 -0.1651 -0.3151
1 9 9 8.1490 0.1470
1 9 10 6.6058 1.6118
1 9 11 7.8535 -0.4445
1 9 12 8.3366 0.8969
1 9 13 9.3384 0.1142
1 9 14 6.8488 -0.7368
1 9 15 8.7269 -0.0189
1 9 16 8.1038 0.4902
1 9 17 5.5407 0.2360
1 9 18 2.4842 -1.7683
1 9 19 2.9795 -1.5507
1 10 0 1.0310 -3.1015
1 10 1 -5.5372 -1.9374
1 10 2 -3.1934 1.6716
1 10 3 -7.0522 2.3927
1 10 4 4.9157 -2.0761
1 10 5 -3.6085 -1.4848
1 10 6 0.6171 0.9911
1 10 7 -1.3907 0.7774
1 10 8 -8.3611 -1.3733
1 10 9 0.0779 -1.1159
1 10 10 -7.2619 -0.0912
1 10 11 -2.9918 0.0073
1 10 12 -6.4124 -0.3202
1 10 13 -5.7654 -0.1497
1 10 14 -5.9013 -0.7125
1 10 15 -7.0320 0.7171
1 10 16 -6.4556 0.3478
1 10 17 -5.1930 1.1211
1 10 18 -1.8370 -0.3093
1 10 19 -1.6010 0.4574
1 11 0 4.0272 0.6358
1 11 1 6.4714 -1.0680
1 11 2 -1.0135 -1.1844
1 11 3 3.9452 0.9614
1 11 4 4.1488 -1.1393
1 11 5 -3.9955 -0.4010
1 11 6 6.8028 -0.6585
1 11 7 -4.6402 0.3218
1 11 8 3.6437 0.9198
1 11 9 2.2564 -0.9629
1 11 10 -0.8921 0.5425
1 11 11 4.4407 0.3060
1 11 12 -1.5423 0.3913
1 11 13 3.4902 -0.9186
1 11 14 4.5527 0.4150
1 11 15 3.9127 -0.0941
1 11 16 5.6238 -1.3845
1 11 17 3.1563 0.4709
1 11 18 3.6322 -0.2068
1 11 19 -0.6969 0.7316
1 12 0 -7.3894 2.4939
1 12 1 5.6369 -0.3494
1 12 2 -3.8855 0.1268
1 12 3 3.8215 -0.4253
1 12 4 -4.0145 1.7230
1 12 5 0.4125 1.2979
1 12 6 1.3519 -1.9330
1 12 7 -2.4406 -0.9006
1 12 8 6.3099 0.7450
1 12 9 -1.9873 -0.0334
1 12 10 0.8113 -0.3210
1 12 11 -0.1640 -0.7613
1 12 12 -1.7691 0.6578
1 12 13 -0.8543 -0.1351
1 12 14 -3.7128 0.7190
1 12 15 -5.5422 -0.1676
1 12 16 -1.9542 0.2967
1 12 17 -4.5427 0.2426
1 12 18 -1.8566 1.6400
1 13 0 -7.8372 -0.5703
1 13 1 4.6776 -0.7429
1 13 2 -2.3832 -0.1795
1 13 3 3.1324 -1.6468
1 13 4 -0.5573 0.4606
1 13 5 3.0432 0.9048
1 13 6 0.1047 -1.0168
1 13 7 -2.6561 0.1623
1 13 8 2.5454 -0.6341
1 13 9 -4.1035 0.8764
1 13 10 3.3676 -0.7503
1 13 11 -2.2130 -1.0482
1 13 12 2.5684 0.3389
1 13 13 1.7742 -0.3879
1 13 14 3.4148 0.1604
1 13 15 2.4400 -1.1989
1 13 16 3.3909 0.4735
1 13 17 1.2847 -0.1614
1 13 18 2.6537 1.1812
1 14 0 1.3724 -0.0878
1 14 1 3.5093 0.2597
1 14 2 -4.6252 0.9082
1 14 3 1.9737 -1.4591
1 14 4 -2.1580 -0.3957
1 14 5 3.2687 -0.3602
1 14 6 0.0543 0.6398
1 14 7 3.5747 0.1623
1 14 8 -2.6071 -1.0623
1 14 9 -0.3133 0.3841
1 14 10 1.1760 -0.0962
1 14 11 -1.4365 1.1427
1 14 12 1.0146 -0.9932
1 14 13 -5.3032 0.5690
1 14 14 0.5215 0.2149
1 14 15 -3.5099 -0.0831
1 14 16 -1.9926 0.2655
1 14 17 -1.6421 -1.4462
1 14 18 -1.8011 -1.3725
1 15 0 0.6380 -1.3542
1 15 1 -0.2099 0.3827
1 15 2 -0.0486 0.7406
1 15 3 1.5843 0.1314
1 15 4 -1.0179 -0.5160
1 15 5 -2.3764 -0.3771
1 15 6 -0.5680 0.6598
1 15 7 2.1770 0.4274
1 15 8 -2.9020 -0.6637
1 15 9 3.5216 -0.6140
1 15 10 -4.0656 0.2303
1 15 11 3.2953 0.0672
1 15 12 0.3841 -0.7669
1 15 13 -0.9196 -0.7852
1 15 14 1.7142 -0.5776
1 15 15 1.2629 0.3302
1 15 16 4.1851 0.0831
1 15 17 3.5139 0.7046
1 16 0 -0.5634 -1.2004
1 16 1 -1.1891 -0.9340
1 16 2 3.6663 -0.2746
1 16 3 0.8604 0.6441
1 16 4 2.2274 0.0374
1 16 5 2.1947 -1.3663
1 16 6 0.7158 0.1170
1 16 7 1.5998 0.2112
1 16 8 0.5599 0.4831
1 16 9 3.7763 0.3033
1 16 10 -5.8279 0.1619
1 16 11 0.6604 0.2118
1 16 12 -2.3870 0.6506
1 16 13 -1.1036 0.0462
1 16 14 -1.3473 -0.2921
1 16 15 -6.7492 -0.0495
1 16 16 -3.4315 0.2375
1 16 17 -6.3308 0.2703
1 17 0 -0.8484 0.4228
1 17 1 -1.8483 0.5180
1 17 2 2.0306 -0.5595
1 17 3 -5.4020 0.6618
1 17 4 2.4385 0.8201
1 17 5 -2.6245 -0.6875
1 17 6 -0.0656 -0.5778
1 17 7 -2.1912 -0.4732
1 17 8 3.4141 0.5028
1 17 9 2.3759 -0.0825
1 17 10 3.1779 -0.3727
1 17 11 1.1897 -0.1977
1 17 12 -2.5463 0.0410
1 17 13 2.8296 0.4884
1 17 14 4.8177 -0.2923
1 17 15 2.8418 0.6956
1 17 16 5.2424 -0.8182
1 18 0 1.3821 0.2692
1 18 1 1.4427 1.0263
1 18 2 -0.6693 -1.0430
1 18 3 0.3591 -0.1573
1 18 4 1.9954 0.5025
1 18 5 -0.3316 1.0069
1 18 6 2.4155 -0.0715
1 18 7 -0.4367 -0.8059
1 18 8 -1.4637 0.7168
1 18 9 -4.2952 -0.1876
1 18 10 3.9577 0.6579
1 18 11 0.6484 -0.0122
1 18 12 1.7955 0.2587
1 18 13 0.9943 -0.2987
1 18 14 -1.6446 -0.4305
1 18 15 -1.9953 -0.3018
1 18 16 -1.1380 -0.5650
1 19 0 -0.1356 0.0654
1 19 1 -0.2116 0.1612
1 19 2 -0.5230 0.0027
1 19 3 4.6334 -0.4726
1 19 4 -0.8849 -0.6945
1 19 5 1.3112 0.5674
1 19 6 2.3930 0.5690
1 19 7 -0.6090 -0.4526
1 19 8 0.9458 -0.0173
1 19 9 -2.7992 0.2990
1 19 10 -0.4464 0.3225
1 19 11 -3.4879 -0.0460
1 19 12 0.6060 0.8232
1 19 13 -3.4148 -0.0899
1 19 14 -6.1913 0.3020
1 19 15 2.6694 -0.6597
1 20 0 0.4326 0.2761
1 20 1 -2.4559 -0.2639
1 20 2 -2.6511 0.9537
1 20 3 -1.0886 1.1994
1 20 4 -4.0243 -0.9827
1 20 5 3.5049 0.0956
1 20 6 0.8327 0.3764
1 20 7 1.3568 -0.0797
1 20 8 5.7235 -0.5547
1 20 9 2.7602 -0.0534
1 20 10 1.4700 -0.2376
1 20 11 -0.3272 -0.0222
1 20 12 3.6812 -0.3442
1 20 13 -0.0239 -0.0340
1 20 14 2.6005 0.9099
1 20 15 3.3245 -0.0155
1 21 0 1.5102 0.7306
1 21 1 0.2099 -0.5309
1 21 2 1.8526 0.5641
1 21 3 -1.5884 -0.2723
1 21 4 0.2591 -0.2454
1 21 5 -2.7447 -0.3973
1 21 6 -2.0228 -0.1270
1 21 7 -3.1266 1.1045
1 21 8 0.9716 0.2092
1 21 9 -0.6352 0.2072
1 21 10 1.3917 0.1731
1 21 11 1.9096 0.8328
1 21 12 -1.2271 -0.3608
1 21 13 1.0232 0.5562
1 21 14 1.1650 -0.1388
1 22 0 -0.3596 0.5121
1 22 1 0.6053 0.1826
1 22 2 1.0521 0.2459
1 22 3 -0.5581 -0.0564
1 22 4 2.0956 0.6093
1 22 5 -4.2270 0.0458
1 22 6 4.1395 -1.0437
1 22 7 -1.3871 0.0914
1 22 8 1.5558 0.2433
1 22 9 -2.7962 -0.0302
1 22 10 -0.8847 0.1240
1 22 11 1.1542 0.2569
1 22 12 -2.3291 0.2545
1 22 13 4.6786 -0.3773
1 23 0 -1.4512 0.0492
1 23 1 -0.1153 -0.2201
1 23 2 -0.4697 0.6090
1 23 3 1.7042 -0.4697
1 23 4 3.5105 0.9292
1 23 5 -0.1252 0.1376
1 23 6 5.4407 -0.4118
1 23 7 -2.7733 -0.1572
1 23 8 3.5411 -0.1060
1 23 9 0.2016 0.3801
1 23 10 1.0450 -0.0209
1 23 11 0.1967 -0.2108
1 23 12 -4.0436 0.1165
1 24 0 -1.5888 -0.1640
1 24 1 -1.4445 0.3258
1 24 2 -4.0533 0.1321
1 24 3 -1.6823 -0.2832
1 24 4 -1.1709 -0.0908
1 24 5 -1.3370 -0.6467
1 24 6 1.0471 0.0885
1 24 7 -3.0105 -0.3289
1 24 8 2.7106 -0.4160
1 24 9 0.7053 0.1437
1 24 10 3.6116 0.3930
1 24 11 3.0776 0.5565
1 24 12 3.2956 1.7595
1 25 0 1.7819 0.1057
1 25 1 -0.9289 0.5510
1 25 2 -0.0206 -0.3436
1 25 3 -0.6309 0.4625
1 25 4 -1.8071 -0.2122
1 25 5 -0.7213 -0.1610
1 25 6 -0.6405 0.3705
1 25 7 0.7795 0.0165
1 25 8 0.3824 -0.3405
1 25 9 -0.7639 0.0920
1 25 10 -0.6240 -0.3033
1 25 11 -1.4161 -1.5476
1 26 0 0.1740 0.3294
1 26 1 -0.6409 -0.2978
1 26 2 4.0098 -1.1914
1 26 3 -2.5838 0.2035
1 26 4 0.9423 -0.5424
1 26 5 -1.7319 0.3690
1 26 6 0.8457 0.1109
1 26 7 -1.4075 -1.0571
1 26 8 -0.1904 -0.9227
1 26 9 -2.4279 -0.0021
1 27 0 -0.8307 0.2035
1 27 1 0.5934 0.1901
1 27 2 1.1458 -0.0358
1 27 3 -2.3557 -0.1715
1 27 4 3.5128 -1.5424
1 27 5 -1.6716 -0.0437
1 27 6 3.8868 -0.2254
1 27 7 -0.3253 0.5342
1 27 8 3.9011 0.0265
1 28 0 -0.0451 -0.9097
1 28 1 -1.0400 -0.2144
1 28 2 -2.1679 1.5082
1 28 3 -0.2764 0.2462
1 28 4 2.2743 -0.0645
1 28 5 -5.6419 -1.1185
1 28 6 2.3109 -1.1195
1 29 0 1.5374 -0.4147
1 29 1 -2.3419 -0.5489
1 29 2 -0.7272 -0.6718
1 29 3 1.3260 -0.4547
1 29 4 -0.2610 1.0226
2 0 0 -10.0945 -4.4398
2 0 2 52.5911 -1.2925
2 0 4 39.3841 -7.4023
2 0 6 5.5244 6.8853
2 0 8 -0.3278 0.6075
2 0 10 3.9938 3.2662
2 0 12 -2.7743 2.2816
2 0 14 -7.5455 0.4381
2 0 16 -9.3379 -5.1195
2 0 18 -0.7418 -1.0219
2 0 20 -1.8804 -1.3258
2 1 0 -38.9675 5.3143
2 1 1 -35.1422 0.5231
2 1 2 -41.1847 -2.8177
2 1 3 -35.9559 10.9759
2 1 4 -17.3876 -1.8994
2 1 5 -20.3826 -3.0250
2 1 6 -12.7909 1.3920
2 1 7 -5.0740 -2.9535
2 1 8 -13.7525 0.0007
2 1 9 -1.0426 -3.6963
2 1 10 -3.3930 1.2974
2 1 11 2.2785 0.6128
2 1 12 0.4705 -2.4173
2 1 13 5.7925 0.8200
2 1 14 3.7531 1.9696
2 1 15 5.3495 6.6710
2 1 16 2.0834 -0.8466
2 1 17 1.2884 1.2524
2 1 18 0.3856 -1.8440
2 1 19 -1.3540 -1.7784
2 1 20 3.0997 -2.0846
2 2 0 87.0140 8.5505
2 2 1 22.5014 -3.8820
2 2 2 25.5161 -3.9744
2 2 4 15.6420 1.0794
2 2 5 30.1949 5.8872
2 2 6 15.9284 -5.3949
2 2 7 18.0331 2.8581
2 2 8 6.4965 3.8367
2 2 9 7.6550 -0.7212
2 2 10 -0.7118 2.0270
2 2 11 1.5863 -0.9607
2 2 12 -1.1260 0.8263
2 2 13 1.2999 -5.5648
2 2 14 -1.4565 -0.6930
2 2 15 -1.5378 0.4742
2 2 16 2.7955 0.0611
2 2 17 -2.4689 -1.0345
2 2 18 0.6004 -1.7633
2 2 19 -3.0036 4.9936
2 2 20 3.1743 -0.9643
2 3 0 32.7314 1.9474
2 3 1 -46.1757 1.0876
2 3 2 5.5778 2.5164
2 3 3 -22.9714 -6.4524
2 3 5 -9.8057 2.2688
2 3 6 -28.3259 -1.4775
2 3 7 -7.2541 1.1819
2 3 8 -8.7753 0.8407
2 3 9 -4.0888 3.2158
2 3 10 -3.7791 -0.4248
2 3 11 -1.7893 2.2702
2 3 12 -3.0864 2.3283
2 3 13 0.4104 1.2978
2 3 14 -1.6403 -0.4368
2 3 15 -1.1342 -3.4829
2 3 16 3.1723 -0.9419
2 3 17 -2.1693 -1.3886
2 3 18 5.3355 -1.8240
2 3 19 -2.2037 -0.1119
2 3 20 0.1082 -2.4659
2 4 0 -8.9324 -2.2699
2 4 1 -12.0176 1.6086
2 4 2 32.9336 3.7452
2 4 3 5.9450 -0.2699
2 4 5 18.5039 0.3913
2 4 6 3.4483 1.5453
2 4 7 19.2447 -0.9750
2 4 8 6.7898 -2.2279
2 4 9 9.1695 0.5810
2 4 10 7.7320 -0.0559
2 4 11 7.3067 -0.5835
2 4 12 2.5365 0.5749
2 4 13 2.7565 1.7657
2 4 14 1.8554 1.2159
2 4 15 -0.5949 -2.0318
2 4 16 0.5133 1.4530
2 4 17 -3.5873 1.5642
2 4 18 0.5697 -0.1709
2 4 19 0.0139 -2.3931
2 5 0 -30.4251 -1.1198
2 5 1 15.5546 -4.0590
2 5 2 -20.6489 0.4138
2 5 3 -5.3359 1.5078
2 5 4 -8.1532 0.8519
2 5 5 -11.8721 -1.4275
2 5 6 -10.7865 1.4818
2 5 7 -11.3064 1.5102
2 5 8 -14.6426 -0.8224
2 5 9 -9.9355 1.5278
2 5 10 -11.3611 1.0509
2 5 11 -2.8048 1.9395
2 5 12 -6.5274 -0.6244
2 5 13 -2.3050 0.6257
2 5 14 -0.8718 -1.0998
2 5 15 -3.9375 -0.3140
2 5 16 3.1014 0.0923
2 5 17 -3.4816 -0.8294
2 5 18 0.2147 0.1963
2 5 19 -0.8875 0.0230
2 6 0 -7.5581 0.7302
2 6 1 28.4344 1.6155
2 6 2 -26.6591 -0.2320
2 6 3 21.2447 1.0352
2 6 4 -6.8600 2.0290
2 6 5 14.5399 -2.1696
2 6 6 13.9890 -1.4553
2 6 7 6.0348 1.7068
2 6 8 14.7701 -0.3313
2 6 9 10.0305 0.4147
2 6 10 7.3861 -0.4170
2 6 11 8.8971 1.2190
2 6 12 4.5595 0.0072
2 6 13 7.5286 0.2438
2 6 14 6.0957 0.5181
2 6 15 3.1437 1.7201
2 6 16 5.0161 -0.5465
2 6 17 3.2020 -2.4313
2 6 18 3.0443 -0.3705
2 6 19 1.6337 0.6136
2 7 0 6.0279 -1.1557
2 7 1 7.3285 3.5938
2 7 2 -6.7633 -1.6584
2 7 3 11.0035 -1.0578
2 7 4 -15.5029 2.4342
2 7 5 2.3532 -0.5582
2 7 6 -10.4332 0.7556
2 7 7 -11.2925 -1.7198
2 7 8 -3.8512 0.5624
2 7 9 -11.0192 -0.2650
2 7 10 -4.5081 -1.6159
2 7 11 -8.7470 0.0020
2 7 12 -7.3856 -1.0147
2 7 13 -8.5572 0.1749
2 7 14 -5.7666 -0.0070
2 7 15 -8.5484 0.6547
2 7 16 -5.9253 -1.3109
2 7 17 -4.7403 0.2291
2 7 18 -2.8444 1.2282
2 7 19 -3.2492 1.6895
2 8 0 -2.9591 1.1083
2 8 1 -7.8018 2.8574
2 8 2 11.1146 -2.2737
2 8 3 -1.0950 -0.7425
2 8 4 4.3779 -1.1597
2 8 5 3.0658 1.8012
2 8 6 0.5744 0.9799
2 8 7 8.2914 -1.6161
2 8 8 6.4266 2.0377
2 8 9 3.3166 0.8577
2 8 10 9.7476 1.2189
2 8 11 4.2021 -0.1125
2 8 12 11.7194 0.3395
2 8 13 5.2507 0.2476
2 8 14 10.5887 -0.8229
2 8 15 8.0837 -0.0747
2 8 16 7.8801 -0.0748
2 8 17 5.4909 0.6247
2 8 18 1.4728 -1.3447
2 8 19 3.0562 -2.1584
2 9 0 -2.1551 -1.0073
2 9 1 -7.3573 0.1119
2 9 2 5.1132 0.9740
2 9 3 -11.2159 2.2366
2 9 4 7.7327 -2.0590
2 9 5 -8.6630 -0.0745
2 9 6 3.8306 -0.2237
2 9 7 -2.8389 -0.0586
2 9 8 -3.9777 -0.7014
2 9 9 -4.7235 -0.3902
2 9 10 -6.0433 0.4968
2 9 11 -7.4122 -0.3395
2 9 12 -1.7948 0.7672
2 9 13 -10.5301 0.1214
2 9 14 -5.0451 -0.6326
2 9 15 -9.1324 0.0726
2 9 16 -5.3665 1.0648
2 9 17 -5.0439 1.3074
2 9 18 -2.0568 -0.6698
2 9 19 0.5520 -0.3291
2 10 0 6.7940 -1.0575
2 10 1 2.5113 -3.0443
2 10 2 1.8390 0.9066
2 10 3 -1.7867 1.9732
2 10 4 3.0907 -1.3821
2 10 5 -5.1088 -1.0945
2 10 6 5.5544 0.1851
2 10 7 -4.3684 1.1425
2 10 8 2.6254 -0.8606
2 10 9 4.0479 -0.5735
2 10 10 1.1589 0.0842
2 10 11 2.9507 0.6587
2 10 12 2.7354 -0.6319
2 10 13 2.7372 0.0287
2 10 14 6.9078 -0.3202
2 10 15 5.3113 -0.4211
2 10 16 2.8900 -0.0461
2 10 17 4.9454 0.2459
2 10 18 -0.3920 0.7874
2 11 0 -1.2039 2.4066
2 11 1 -0.2975 -0.7329
2 11 2 -0.8980 -0.4616
2 11 3 2.7714 -0.2490
2 11 4 1.8141 0.2282
2 11 5 0.4580 0.5025
2 11 6 2.7613 -1.1298
2 11 7 -4.3408 -0.1734
2 11 8 2.2615 0.1192
2 11 9 -1.7056 -0.5615
2 11 10 0.9991 0.6230
2 11 11 -0.4202 -0.2641
2 11 12 -3.6791 0.5221
2 11 13 -1.8033 -0.5455
2 11 14 -5.8477 1.2068
2 11 15 -2.3254 -0.2538
2 11 16 -4.9155 -0.5539
2 11 17 1.0085 -0.4097
2 11 18 -2.0608 0.9678
2 12 0 -3.4217 1.3705
2 12 1 0.9896 0.3233
2 12 2 -0.1880 -0.1391
2 12 3 2.9267 -1.4548
2 12 4 -0.6330 1.6261
2 12 5 4.0802 1.1941
2 12 6 -1.8292 -1.2846
2 12 7 2.0507 -0.1294
2 12 8 1.2409 -0.0989
2 12 9 -1.8313 0.3708
2 12 10 2.4782 -0.8344
2 12 11 -1.5397 -0.8092
2 12 12 2.5680 0.4522
2 12 13 3.4063 -0.5154
2 12 14 -1.5197 0.6186
2 12 15 6.0156 -0.0750
2 12 16 -2.0751 0.9372
2 12 17 3.3881 -0.2124
2 12 18 0.0028 1.3643
2 13 0 5.9873 -1.6638
2 13 1 -1.0096 -0.1981
2 13 2 0.3691 -0.0506
2 13 3 -4.4760 -1.0511
2 13 4 -3.3890 -0.2371
2 13 5 0.1581 -0.2276
2 13 6 -2.5208 -0.4110
2 13 7 2.8129 0.3752
2 13 8 -2.0178 -0.5645
2 13 9 -0.2744 0.7325
2 13 10 -0.3423 -0.3183
2 13 11 -1.6805 -0.2260
2 13 12 0.4689 0.0734
2 13 13 1.1706 -0.0818
2 13 14 -2.0176 -0.0727
2 13 15 3.1832 -0.8169
2 13 16 -5.9687 -0.3391
2 13 17 0.2801 -0.7376
2 13 18 -3.1729 -2.0378
2 14 0 4.7076 -0.6932
2 14 1 -2.4161 0.6528
2 14 2 3.5340 1.2989
2 14 3 1.8012 -0.6901
2 14 4 0.3314 -0.4204
2 14 5 2.0195 -0.8642
2 14 6 -1.0719 1.1679
2 14 7 4.3990 -0.2378
2 14 8 -3.6563 -0.3654
2 14 9 2.5809 -0.3535
2 14 10 -2.3294 -0.0266
2 14 11 0.5004 0.4106
2 14 12 -3.0101 -1.3509
2 14 13 -0.4405 0.5868
2 14 14 -2.1355 -0.4158
2 14 15 3.3382 0.1433
2 14 16 1.1946 0.9522
2 14 17 4.6620 0.0148
2 15 0 1.1149 -1.3040
2 15 1 -1.9025 0.0428
2 15 2 3.4664 -0.0914
2 15 3 1.7211 0.4274
2 15 4 3.2938 0.0444
2 15 5 -0.7821 -0.4344
2 15 6 0.8936 0.5436
2 15 7 -0.7706 -0.2440
2 15 8 -0.8963 0.2199
2 15 9 0.6228 -0.3838
2 15 10 -2.0977 0.4895
2 15 11 2.5733 0.2567
2 15 12 -0.8908 -0.0893
2 15 13 -0.1138 -0.0773
2 15 14 -7.1054 -0.9622
2 15 15 -3.4765 0.8698
2 15 16 -4.6158 0.6862
2 15 17 -2.9391 1.7787
2 16 0 -5.0335 0.0884
2 16 1 -0.4924 -0.6219
2 16 2 -4.2039 -0.8843
2 16 3 -2.8966 0.9686
2 16 4 -0.6011 -0.0257
2 16 5 -0.4229 -1.0545
2 16 6 0.6744 -0.4587
2 16 7 -0.0521 -0.0447
2 16 8 4.7676 0.4429
2 16 9 1.5661 0.3172
2 16 10 0.9458 -0.2161
2 16 11 -0.3137 0.5952
2 16 12 -0.0980 0.2695
2 16 13 4.3060 0.5634
2 16 14 5.7161 -0.4194
2 16 15 6.5450 -0.0954
2 16 16 3.9255 -0.8466
2 17 0 0.5003 0.6810
2 17 1 6.9881 0.1913
2 17 2 -1.1586 -0.4171
2 17 3 2.4550 0.6028
2 17 4 1.6289 0.6766
2 17 5 -0.0941 0.2002
2 17 6 1.0735 -0.6205
2 17 7 -1.9783 -0.2835
2 17 8 0.9157 -0.1078
2 17 9 -1.2530 -0.1865
2 17 10 3.7548 -0.0889
2 17 11 -0.4084 -0.2075
2 17 12 -4.8243 -0.6158
2 17 13 1.0983 0.3763
2 17 14 -4.3787 -0.2717
2 17 15 -2.5675 0.4611
2 17 16 -4.6125 -0.9778
2 18 0 -0.7336 0.6048
2 18 1 1.8916 0.6866
2 18 2 -3.0675 -0.6450
2 18 3 5.1545 -0.5969
2 18 4 -3.9939 -0.1377
2 18 5 1.4935 1.4739
2 18 6 -1.8030 0.1852
2 18 7 1.1885 -0.1456
2 18 8 -4.7493 0.1890
2 18 9 -2.0470 -0.3432
2 18 10 0.0185 0.5795
2 18 11 -0.4880 -0.4903
2 18 12 0.9962 0.4387
2 18 13 1.9065 -0.6814
2 18 14 -4.3035 0.3916
2 18 15 1.8427 -1.0735
2 19 0 -1.2106 0.6173
2 19 1 -4.0044 -0.1610
2 19 2 -0.3768 0.9300
2 19 3 0.1888 -0.2222
2 19 4 -1.1540 -1.1689
2 19 5 5.8132 0.5807
2 19 6 1.7357 -0.2550
2 19 7 6.2147 0.3621
2 19 8 0.2644 -0.2942
2 19 9 3.3409 0.5105
2 19 10 -3.3694 0.0776
2 19 11 0.9824 -0.1433
2 19 12 4.0884 0.8527
2 19 14 -0.8347 0.7276
2 19 15 3.2058 -1.5997
2 20 0 0.2041 0.0136
2 20 1 -0.2573 -0.5395
2 20 2 2.0143 0.8959
2 20 3 -4.5022 0.8846
2 20 4 -0.6472 -0.8355
2 20 5 -0.7131 -0.0087
2 20 6 -5.4752 -0.1103
2 20 7 1.2106 0.6849
2 20 8 -1.0434 -0.1938
2 20 9 4.6496 0.2631
2 20 10 -2.1285 0.0800
2 20 11 1.4377 0.0176
2 20 12 -1.4332 0.3940
2 20 13 -4.1541 -0.0894
2 20 14 4.1903 1.9903
2 21 0 -1.4527 0.4090
2 21 1 2.2723 -0.1157
2 21 2 0.8435 0.2937
2 21 3 -1.1780 -0.0430
2 21 4 2.4410 0.5267
2 21 5 -2.7987 -0.4785
2 21 6 -0.3679 -0.2963
2 21 7 1.3891 0.3138
2 21 8 -0.3557 0.3028
2 21 9 1.2710 -0.1568
2 21 10 1.3773 0.4534
2 21 11 1.8669 0.3004
2 21 12 -1.1664 -0.3764
2 21 13 4.6345 -0.7858
2 22 0 -3.6919 0.1218
2 22 1 1.9291 0.5387
2 22 2 -1.4359 -0.2755
2 22 3 4.4581 -0.0343
2 22 4 0.5402 0.7798
2 22 5 0.7493 -0.0744
2 22 6 1.3632 -0.3794
2 22 7 0.5525 -0.4691
2 22 8 -0.8464 0.6546
2 22 9 -1.9238 -0.6392
2 22 10 -0.0711 0.3966
2 22 11 -3.4899 0.1937
2 22 12 -2.2541 0.1536
2 22 13 -1.0339 -0.0911
2 23 0 -1.3098 -0.5832
2 23 1 -0.1262 0.1577
2 23 2 -4.4072 0.2563
2 23 3 1.5129 -0.4534
2 23 4 -2.8040 0.9002
2 23 5 3.6599 -0.1943
2 23 6 0.4618 0.0318
2 23 7 0.3489 -0.5244
2 23 8 1.6470 -0.1390
2 23 9 1.8976 0.0608
2 23 10 4.7400 -0.0919
2 23 11 3.2046 0.2293
2 23 12 4.1019 -0.6985
2 24 0 2.0342 -0.4373
2 24 1 -1.4761 0.9019
2 24 2 -3.1341 -0.4254
2 24 3 -0.5396 -0.4532
2 24 4 -3.4330 -0.4165
2 24 5 2.3061 -0.6163
2 24 6 -2.5889 0.7116
2 24 7 0.1579 -0.1293
2 24 8 -1.8899 0.3185
2 24 9 -1.8518 0.5097
2 24 10 -1.2139 0.1357
2 24 11 -1.1817 0.8066
2 25 0 1.4538 -0.1971
2 25 1 -0.1520 0.4550
2 25 2 2.2967 -0.2357
2 25 3 0.0618 0.4182
2 25 4 -1.8625 -0.3783
2 25 5 0.0295 0.0406
2 25 6 -2.5834 -0.0647
2 25 7 3.9997 -0.7722
2 25 8 0.2666 -0.6969
2 25 9 1.5496 -0.3303
2 25 10 -1.5249 -0.8806
2 26 0 -2.0689 0.4317
2 26 1 1.5273 -0.3596
2 26 2 2.6625 -0.5659
2 26 3 -0.1612 -0.0321
2 26 4 2.1817 -0.6388
2 26 5 0.4409 0.2543
2 26 6 0.3895 0.6498
2 26 7 2.8623 -0.1283
2 26 8 0.3633 0.0042
2 26 9 3.3354 0.2064
2 27 0 -2.6173 0.1095
2 27 1 1.2483 -0.3862
2 27 2 -4.3237 0.3345
2 27 3 0.0268 0.1937
2 27 4 -0.8603 -1.1499
2 27 5 -1.2608 -1.0587
2 27 6 -1.4567 -0.3550
2 27 7 -1.7775 -0.0732
2 28 0 1.3448 -0.5227
2 28 1 0.2993 -1.1161
2 28 2 -2.7199 0.8649
2 28 3 4.1100 0.2962
2 28 4 -0.2091 0.4042
2 28 5 2.6656 -0.7600
2 28 6 0.8730 -1.3406
2 29 0 0.1781 0.2099
2 29 1 -1.4150 -0.1278
2 29 2 -0.9595 -0.9455
2 29 3 -0.0759 -0.9733
3 0 0 -53.1318 0.7782
3 0 2 -31.1521 0.3090
3 0 4 -11.4936 -10.4529
3 0 6 -4.9511 7.3810
3 0 8 -4.0946 -1.7310
3 0 10 3.9474 6.0772
3 0 12 9.2418 0.1246
3 0 14 8.9672 2.6764
3 0 16 -0.1732 -4.8148
3 0 18 -1.4683 -2.9178
3 1 0 23.4531 1.4481
3 1 1 28.4892 -0.9517
3 1 2 5.7870 2.6350
3 1 3 17.3598 8.8932
3 1 4 10.7564 -4.3096
3 1 5 5.1946 2.0877
3 1 6 15.2393 -0.3069
3 1 7 -1.1627 0.3876
3 1 8 5.8809 -0.9261
3 1 9 -3.5582 -4.0789
3 1 10 -2.7113 1.6354
3 1 11 -4.1844 0.3092
3 1 12 -1.6368 -2.0675
3 1 13 -4.2259 -5.1999
3 1 14 4.8572 0.0136
3 1 15 -3.2527 6.5930
3 1 16 4.1110 2.5688
3 1 17 -0.6239 -0.8393
3 1 18 -3.1968 -2.9796
3 1 19 0.7620 3.2754
3 2 2 -5.7379 -2.5936
3 2 3 -15.8447 0.7421
3 2 4 -6.3477 4.6945
3 2 5 -15.5538 4.4586
3 2 6 3.3560 -6.6049
3 2 7 -12.9251 7.1704
3 2 8 9.8969 5.2718
3 2 9 -3.9162 -1.4963
3 2 10 5.4795 1.0687
3 2 11 -2.3516 2.3232
3 2 12 2.1384 3.5564
3 2 13 -0.4819 -6.9454
3 2 14 0.5379 -1.9593
3 2 15 0.3156 -0.7538
3 2 16 2.7541 0.1104
3 2 17 2.8160 -3.0607
3 2 18 -0.2416 -1.4250
3 2 19 0.5268 3.9486
3 3 1 -2.4926 0.8172
3 3 2 16.7225 3.0232
3 3 4 15.9439 2.6199
3 3 5 -2.5896 -0.8601
3 3 6 10.0688 -2.4575
3 3 7 -2.9056 0.0667
3 3 8 8.9541 0.2396
3 3 9 -0.6633 3.3232
3 3 10 9.0590 -1.4061
3 3 11 -0.9279 0.5052
3 3 12 4.4610 1.8756
3 3 13 -1.8094 3.8079
3 3 14 -3.2167 1.2727
3 3 15 -0.0715 -5.0776
3 3 16 -6.7452 -1.6330
3 3 17 0.5037 0.6054
3 3 18 -1.0663 0.3397
3 3 19 0.9050 -3.9434
3 4 0 -16.6480 -2.3531
3 4 1 2.5761 -0.3895
3 4 2 2.5079 3.8886
3 4 3 -8.9948 -0.2706
3 4 5 -14.2649 1.5183
3 4 6 -3.6240 3.3009
3 4 7 -9.6418 -2.3838
3 4 8 -8.9743 -2.0401
3 4 9 -10.6213 1.7585
3 4 10 -2.6051 1.6086
3 4 11 -4.1038 -2.0802
3 4 12 3.2442 -0.8015
3 4 13 -0.6002 2.8376
3 4 14 2.4686 0.9279
3 4 15 4.8076 -2.8444
3 4 16 -1.2304 0.3705
3 4 17 3.3904 3.1390
3 4 18 -2.6776 0.5861
3 4 19 2.9126 -1.7279
3 5 0 -0.3169 0.3476
3 5 1 0.2425 -1.1348
3 5 2 -0.4603 0.3257
3 5 3 -1.0747 1.0947
3 5 5 3.3921 -1.2044
3 5 6 12.6394 1.8879
3 5 7 9.6893 2.1747
3 5 8 9.5760 -0.6002
3 5 9 6.8531 0.8702
3 5 10 2.8460 1.1500
3 5 11 1.5596 2.5177
3 5 12 1.4186 -1.3519
3 5 13 1.3487 -0.5092
3 5 14 0.1691 -0.8818
3 5 15 0.9089 1.6652
3 5 16 1.2164 0.0190
3 5 17 0.5221 -3.0788
3 5 18 -0.2168 -1.8121
3 5 19 0.8020 0.3057
3 6 0 24.8622 1.0922
3 6 1 -8.0374 3.0836
3 6 2 7.7934 -0.8624
3 6 3 -7.3174 2.4019
3 6 4 -2.6940 1.8384
3 6 5 -3.8189 -2.3441
3 6 6 -6.5120 -0.9088
3 6 7 -7.9480 0.3637
3 6 8 -4.4684 0.2712
3 6 9 -2.3301 -1.8480
3 6 10 -1.9467 -0.7732
3 6 11 -3.4743 1.4257
3 6 12 -3.8273 -0.1325
3 6 13 -0.2790 -0.8797
3 6 14 -4.9389 -0.2121
3 6 15 -0.9120 2.1302
3 6 16 -4.7161 -0.8558
3 6 17 -0.5473 -2.5729
3 6 18 -0.5313 1.1201
3 6 19 -4.5174 2.3686
3 7 0 12.8857 -1.5638
3 7 1 -15.3299 2.0457
3 7 2 11.0091 -1.7597
3 7 3 -7.5213 -1.0340
3 7 4 6.5325 0.9843
3 7 5 0.1063 0.4806
3 7 6 0.9168 1.3961
3 7 7 2.5315 -1.7695
3 7 8 0.6816 2.5721
3 7 9 2.1753 0.5000
3 7 10 6.8464 -0.5131
3 7 11 3.6226 -0.6981
3 7 12 4.7862 -0.1286
3 7 13 5.5230 -0.2451
3 7 14 4.1172 -0.1389
3 7 15 6.4906 -0.2361
3 7 16 2.4900 -0.1210
3 7 17 3.3962 0.7178
3 7 18 3.2142 0.1206
3 8 0 3.7988 0.3361
3 8 1 -4.8826 1.7876
3 8 2 7.0152 -0.8136
3 8 3 -1.1371 -0.0375
3 8 4 5.6588 -1.5518
3 8 5 -3.1713 1.7627
3 8 6 0.5333 -0.3558
3 8 7 2.5286 -1.3608
3 8 8 -4.0833 1.6755
3 8 9 -5.1801 0.7374
3 8 10 -4.9646 0.9628
3 8 11 -5.1996 -0.1795
3 8 12 -3.6511 1.4576
3 8 13 -5.5749 0.3581
3 8 14 -6.4223 -0.3688
3 8 15 -4.2538 -1.3062
3 8 16 -2.8940 0.3928
3 8 17 -3.5375 0.9601
3 8 18 -0.6539 -0.5301
3 9 0 0.6063 0.1649
3 9 1 0.0991 -1.2070
3 9 2 -3.3173 1.4700
3 9 3 -1.6876 2.2328
3 9 4 -4.9742 -0.9351
3 9 5 -2.9196 -0.1524
3 9 6 -0.1626 -1.0020
3 9 7 1.5411 0.7890
3 9 8 4.2801 -1.2617
3 9 9 5.0331 -0.4190
3 9 10 -0.2496 0.2209
3 9 11 4.3673 -0.0745
3 9 12 2.1043 0.0532
3 9 13 4.7966 -0.5068
3 9 14 4.7122 0.2352
3 9 15 1.6937 -0.0473
3 9 16 5.4463 0.9794
3 9 17 -2.9640 1.5576
3 9 18 0.0196 1.1370
3 10 0 -1.7255 0.5837
3 10 1 6.9778 -3.1791
3 10 2 -1.6640 0.8597
3 10 3 7.4718 0.0277
3 10 4 -2.0212 -0.7188
3 10 5 6.6932 -0.5359
3 10 6 -2.4620 0.2442
3 10 7 -4.1703 0.8809
3 10 8 -1.2929 -0.9871
3 10 9 -0.9267 -0.2628
3 10 10 -1.6292 0.5200
3 10 11 0.8634 0.5342
3 10 12 -6.4080 -0.7991
3 10 13 -0.4466 0.2601
3 10 14 -3.2066 0.1319
3 10 15 -4.3674 -0.7232
3 10 16 0.2317 -1.1839
3 10 17 -1.7662 -0.6916
3 10 18 0.8097 1.9416
3 11 0 -5.8211 2.4973
3 11 1 2.1232 0.6412
3 11 2 -5.4751 0.1642
3 11 3 3.5631 -1.1673
3 11 4 -1.4635 0.5201
3 11 5 5.1805 0.8486
3 11 6 -0.4575 -0.6816
3 11 7 0.4015 -0.3202
3 11 8 0.0998 -0.3910
3 11 9 -2.5553 -0.4905
3 11 10 4.1412 0.1099
3 11 11 1.0586 -0.4569
3 11 12 0.9078 0.7398
3 11 13 1.3576 -0.1073
3 11 14 1.2849 1.0059
3 11 15 -0.2646 0.8182
3 11 16 3.9683 -0.0520
3 11 17 0.8490 -0.5673
3 11 18 5.7684 -0.7859
3 12 0 1.0472 -0.1942
3 12 1 0.9805 -0.1827
3 12 2 -3.0579 -0.1864
3 12 3 -1.3504 -0.9083
3 12 4 -5.2599 1.1140
3 12 5 0.0829 0.1505
3 12 6 -2.8420 -0.8306
3 12 7 4.0956 0.4171
3 12 8 -0.1197 -0.0514
3 12 9 -1.5400 0.8025
3 12 10 0.2752 -1.3050
3 12 11 -2.7724 0.0203
3 12 12 3.3879 -0.4067
3 12 13 -2.2344 -0.8243
3 12 14 3.0743 -0.3152
3 12 15 -2.6189 -0.1083
3 12 16 -0.7809 0.5822
3 12 17 -5.6352 -1.2266
3 13 0 4.3758 -1.6876
3 13 1 0.2284 -0.0660
3 13 2 7.0464 0.6516
3 13 3 0.4573 -0.6091
3 13 4 1.9569 -0.2522
3 13 5 0.4901 -1.0343
3 13 6 -0.5457 0.3406
3 13 7 1.5134 0.3638
3 13 8 0.3484 -0.0250
3 13 9 0.9056 0.7229
3 13 10 -2.7017 -0.4706
3 13 11 -3.1458 0.3734
3 13 12 -1.4388 -0.3723
3 13 13 -4.6781 0.4712
3 13 14 3.7306 -0.1194
3 13 15 -4.0381 -0.3766
3 13 16 4.1703 0.8451
3 13 17 -1.6387 1.0381
3 14 0 -0.2521 -1.4101
3 14 1 -2.4683 1.1663
3 14 2 3.2815 0.6662
3 14 3 -1.1697 -0.2369
3 14 4 1.4681 0.0016
3 14 5 -1.7529 -0.8314
3 14 6 -1.2665 0.5884
3 14 7 -2.5685 -1.2643
3 14 8 -1.1714 -0.2550
3 14 9 0.9312 -0.0310
3 14 10 0.7410 -0.2408
3 14 11 2.2894 0.3584
3 14 12 1.8349 -0.5794
3 14 13 -2.5081 0.8530
3 14 14 0.7106 -0.0920
3 14 15 -6.3334 0.0594
3 14 16 3.9632 1.4741
3 14 17 -0.7089 0.9736
3 15 0 -3.4103 -0.6336
3 15 1 -4.2741 0.1492
3 15 2 -1.9526 -1.4571
3 15 3 -3.1579 0.7365
3 15 4 4.9933 -0.0200
3 15 5 -0.5068 0.1581
3 15 6 6.8551 0.2678
3 15 7 -1.1426 -0.2114
3 15 8 3.1829 0.3986
3 15 9 -2.1261 0.0311
3 15 10 -0.8221 0.3278
3 15 11 0.7734 0.2258
3 15 12 2.5548 0.3008
3 15 13 -0.2682 -0.5462
3 15 14 4.0672 -0.5804
3 15 15 -0.2824 0.5884
3 15 16 1.7650 -0.9775
3 16 0 3.9578 0.7435
3 16 1 4.9215 -0.4854
3 16 2 0.5143 -0.5802
3 16 3 0.2334 0.9963
3 16 4 0.1527 -0.0416
3 16 5 -3.0485 -0.8024
3 16 6 1.3492 -0.1047
3 16 7 -2.8663 -0.2065
3 16 8 4.2180 -0.1260
3 16 9 -0.3167 -0.3980
3 16 10 2.0096 0.0447
3 16 11 -1.8237 0.2471
3 16 12 -3.6749 -0.2081
3 16 13 -3.4401 -0.5263
3 16 14 2.1906 -0.4101
3 16 15 -1.1427 -0.4484
3 16 16 -0.0195 -2.1522
3 17 0 2.9003 0.4780
3 17 1 -1.8529 0.2187
3 17 2 0.0988 0.2097
3 17 3 0.4138 -0.0006
3 17 4 -1.3336 0.4789
3 17 5 -2.2570 0.2416
3 17 6 0.3395 0.1600
3 17 7 -4.5697 -0.2386
3 17 8 0.5259 -0.1096
3 17 9 -2.3306 -0.7316
3 17 10 4.5751 0.2069
3 17 11 -2.0334 -0.5898
3 17 12 0.4740 -0.0133
3 17 13 1.2180 0.8618
3 17 14 -0.7745 0.2858
3 17 15 -2.1280 1.5838
3 18 0 3.0112 0.2861
3 18 1 -5.6228 0.4818
3 18 2 4.3516 -0.3714
3 18 3 1.6178 -0.8740
3 18 4 1.6042 -0.5156
3 18 5 3.9086 1.1462
3 18 6 3.5490 -0.0539
3 18 7 1.2518 0.4032
3 18 8 -0.2482 0.6917
3 18 9 -2.6796 0.4584
3 18 10 -0.4788 0.2998
3 18 11 -3.3892 -0.5178
3 18 12 7.6817 0.5624
3 18 13 -3.5596 -0.5827
3 18 14 -0.3917 -0.3733
3 18 15 -1.8064 -1.4316
3 19 0 2.2076 0.2849
3 19 1 -5.3296 -0.1031
3 19 2 3.0096 1.4750
3 19 3 -7.9789 0.1302
3 19 4 1.5812 -0.5610
3 19 5 -3.4376 0.1170
3 19 6 3.0433 -0.8413
3 19 7 -0.4967 0.3922
3 19 8 4.6675 -0.6795
3 19 9 -0.2763 0.8445
3 19 10 -2.4093 -0.5222
3 19 11 0.4296 0.5496
3 19 12 3.8082 0.4718
3 19 13 -5.3382 0.3776
3 19 14 5.9469 1.1038
3 20 0 0.3445 -0.7112
3 20 1 2.0106 -0.3828
3 20 2 1.2434 0.3209
3 20 3 -2.4959 0.6811
3 20 4 3.2358 -0.0001
3 20 5 -4.5818 -0.3690
3 20 6 -0.1891 0.4982
3 20 7 -2.9301 0.3292
3 20 8 3.3813 -0.0257
3 20 9 0.8701 0.2864
3 20 10 3.2239 -0.1426
3 20 11 1.1931 0.0685
3 20 12 -3.9975 -0.9057
3 20 13 -1.8002 -0.9119
3 20 14 2.8323 0.3931
3 21 0 -1.3532 0.8903
3 21 1 1.8784 0.1619
3 21 2 -0.9083 -0.1951
3 21 3 3.4912 -0.1623
3 21 4 2.6919 0.3940
3 21 5 -0.7197 -0.3665
3 21 6 1.3187 -0.0054
3 21 7 -1.1595 -0.2854
3 21 8 -1.3541 0.2072
3 21 9 -1.3386 -0.1555
3 21 10 2.2710 0.2709
3 21 11 -3.6718 1.0396
3 21 12 -2.3989 -0.0386
3 21 13 4.1853 0.0261
3 22 0 -0.7392 0.0981
3 22 1 -1.7710 0.3389
3 22 2 -1.3856 -0.0049
3 22 3 1.2091 0.2919
3 22 4 -2.6368 0.6589
3 22 5 2.9268 0.2198
3 22 6 -0.0659 -0.3002
3 22 7 3.9350 -0.4772
3 22 8 -1.4028 0.2237
3 22 9 3.6569 -0.4607
3 22 10 1.0776 -0.2332
3 22 11 1.8831 -0.5057
3 22 12 4.4028 -0.1996
3 23 0 2.8671 -0.7697
3 23 1 -2.9625 -0.1617
3 23 2 0.2229 -0.1978
3 23 3 -2.7703 -0.6878
3 23 4 -2.1623 0.2081
3 23 5 2.5117 -0.2982
3 23 6 -2.4411 0.4054
3 23 7 0.7238 0.0933
3 23 8 -4.5076 0.0176
3 23 9 -1.2069 0.7213
3 23 10 -5.0029 0.8989
3 23 11 2.5135 0.0455
3 24 0 2.3936 0.1349
3 24 1 -1.6056 1.4209
3 24 2 1.5789 -0.3337
3 24 3 -1.2051 0.0986
3 24 4 -0.6637 -0.4705
3 24 5 1.5846 -0.3709
3 24 6 -1.8307 0.4766
3 24 7 4.2821 -0.0897
3 24 8 1.2537 -0.1474
3 24 9 3.3206 -0.3620
3 24 10 -0.1396 0.3691
3 25 0 -3.1942 -0.0287
3 25 1 0.3512 0.2078
3 25 2 2.6050 -0.3405
3 25 3 1.4305 0.2512
3 25 4 1.8901 -0.2465
3 25 5 0.1065 -0.1308
3 25 6 -0.7255 -0.2332
3 25 7 1.7106 0.1291
3 25 8 1.0453 -0.5946
3 25 9 1.9000 -0.1584
3 26 0 -1.4138 0.1531
3 26 1 1.4062 -0.6243
3 26 2 -0.2337 -0.6563
3 26 3 -1.7936 0.2276
3 26 4 -0.6122 -0.3188
3 26 5 -2.9164 -0.5171
3 26 6 0.0469 0.4693
3 26 7 -3.1444 -0.1550
3 26 8 -0.0886 -0.1683
3 27 0 0.0866 0.1265
3 27 1 -0.9866 -0.7904
3 27 2 -1.3570 0.2690
3 27 3 1.1881 0.3829
3 27 4 1.5878 -0.7887
3 27 5 1.9634 -0.5236
3 27 6 4.4047 -0.4950
3 27 7 -1.3257 -0.0589
3 28 0 2.7248 -0.3787
3 28 1 -3.1700 -0.9564
3 28 2 0.2887 0.8406
3 28 3 -0.1513 -0.9931
3 28 4 -0.8048 0.4593
3 28 5 -0.5459 0.3527
3 29 0 1.9536 -0.4063
3 29 1 0.3198 0.2302
3 29 2 3.3906 -0.4909
4 0 10 -11.4038 5.7399
4 0 12 -4.5916 0.2552
4 0 14 2.0935 2.3079
4 0 16 0.7752 -0.8294
4 0 18 -1.4859 -5.1254
4 1 0 -1.7876 -2.4312
4 1 1 -5.0496 -4.8964
4 1 2 -2.5099 3.3432
4 1 3 -2.1951 7.7229
4 1 4 0.6659 -1.2328
4 1 5 1.3170 3.6255
4 1 6 0.7082 -2.2223
4 1 7 6.3049 6.8411
4 1 8 3.1884 0.5094
4 1 10 -1.0368 -0.2780
4 1 11 6.4971 3.4957
4 1 12 -6.4907 0.4922
4 1 13 4.8476 -10.2036
4 1 14 -1.2464 -2.6353
4 1 15 2.5330 5.0678
4 1 16 3.0182 3.4832
4 1 17 0.9842 -3.0788
4 1 18 -2.0593 -2.4000
4 2 0 -3.6868 7.5563
4 2 1 2.6097 -4.8975
4 2 2 -11.5641 -4.1199
4 2 3 4.0285 -2.1013
4 2 4 -8.9940 7.8144
4 2 5 6.0528 -0.6288
4 2 6 -6.9669 -6.3838
4 2 7 3.2232 7.2025
4 2 8 -3.2560 5.3737
4 2 10 0.1756 0.0626
4 2 11 1.9627 2.6572
4 2 12 -2.7628 3.7405
4 2 13 1.2579 -3.7525
4 2 14 -6.3772 -1.1083
4 2 15 -0.4146 -2.7192
4 2 16 -4.1142 -2.2102
4 2 17 -0.0316 -3.1654
4 2 18 0.9110 1.4741
4 3 0 0.4118 3.0369
4 3 1 15.8416 2.7982
4 3 2 -5.4535 2.7844
4 3 3 11.9490 -6.2199
4 3 4 -12.0140 3.6849
4 3 5 7.0019 -1.1956
4 3 6 -12.1713 -0.1499
4 3 7 2.8066 -3.8058
4 3 8 -11.5380 -1.8341
4 3 9 -0.0134 5.4995
4 3 10 -2.7467 -1.3183
4 3 11 3.0312 -2.4784
4 3 12 4.8210 0.1184
4 3 13 3.3837 6.2602
4 3 14 3.4788 2.3300
4 3 15 3.2755 -5.5660
4 3 16 1.1701 -1.6892
4 3 17 0.3211 2.5926
4 3 18 2.5896 2.9891
4 4 0 -13.4623 -4.8589
4 4 1 1.3658 1.2830
4 4 2 -7.3165 2.8265
4 4 3 8.7123 -0.5044
4 4 4 -6.2886 -2.4756
4 4 5 9.7769 1.9249
4 4 6 -4.6153 5.5976
4 4 7 12.5882 -2.0467
4 4 8 -2.8138 -1.5777
4 4 9 3.7063 2.0685
4 4 10 -3.9927 2.1260
4 4 11 -0.7585 -1.9293
4 4 12 -2.1282 -1.5804
4 4 13 -3.4972 1.4031
4 4 14 -0.3181 -0.4826
4 4 15 -3.5814 -1.2878
4 4 16 3.1054 0.4909
4 4 17 -4.3914 0.2326
4 4 18 0.5916 -1.1042
4 5 0 -0.1398 2.0155
4 5 1 7.5221 0.6935
4 5 2 0.1549 1.1768
4 5 3 2.9516 2.0449
4 5 4 -0.6381 -0.0895
4 5 5 2.7795 -2.9698
4 5 6 -4.0330 1.4074
4 5 7 2.7132 3.0128
4 5 8 -0.0789 -0.8642
4 5 9 4.2046 -1.5000
4 5 10 -1.0720 0.7524
4 5 11 1.3936 3.3073
4 5 12 -1.1897 -0.4351
4 5 13 1.9861 -2.3721
4 5 14 0.8262 -1.3138
4 5 15 -0.6421 2.9996
4 5 16 2.6687 0.5815
4 5 17 -2.2713 -5.0723
4 5 18 1.6714 -0.1859
4 6 0 -8.4636 1.3383
4 6 1 1.9472 0.6083
4 6 2 -9.2318 -0.4835
4 6 3 -7.0402 1.6419
4 6 4 -2.5200 1.6164
4 6 5 -3.8049 -2.1135
4 6 6 -0.6109 -0.4036
4 6 7 -5.9703 0.1056
4 6 8 -0.2441 1.8260
4 6 9 0.3966 -1.9395
4 6 10 3.8952 -0.0727
4 6 11 1.8570 -0.2157
4 6 12 1.6686 0.0838
4 6 13 1.5031 -1.2613
4 6 14 1.1938 -0.2943
4 6 15 1.3103 2.2841
4 6 16 -3.3287 0.1090
4 6 17 3.4517 -1.5051
4 6 18 -0.8257 0.1644
4 7 0 -2.5441 -1.0668
4 7 1 13.2471 0.7704
4 7 2 0.4961 -0.8153
4 7 3 7.9405 -1.1095
4 7 4 4.9552 0.4910
4 7 5 -0.9912 2.2298
4 7 6 6.5788 0.1439
4 7 7 -2.5248 -1.6593
4 7 8 -1.4314 2.8190
4 7 9 -6.4440 1.2483
4 7 10 -0.9539 0.4952
4 7 11 -3.5389 -1.4230
4 7 12 0.6457 1.4564
4 7 13 -3.2054 0.4853
4 7 14 1.4904 -1.0353
4 7 15 -0.7888 -2.3817
4 7 16 -0.5347 -0.6652
4 7 17 3.5678 2.6815
4 7 18 -0.6606 0.5124
4 8 0 -8.6720 1.5566
4 8 1 -1.9314 0.8707
4 8 2 -7.5548 -0.3029
4 8 3 1.0296 0.9030
4 8 4 -4.8695 -1.0926
4 8 5 -4.3161 1.7427
4 8 6 0.1635 -1.8572
4 8 7 2.6016 -0.5442
4 8 8 3.5478 0.6283
4 8 9 2.3774 0.2917
4 8 10 -0.9914 0.6838
4 8 11 -0.1569 -0.3181
4 8 12 0.4743 0.9101
4 8 13 -1.4737 0.3302
4 8 14 -0.9534 0.0484
4 8 15 -0.9977 -0.7398
4 8 16 0.2541 0.2564
4 8 17 -3.3338 1.7097
4 8 18 -4.2735 -0.6598
4 9 0 -0.4378 0.9609
4 9 1 4.3103 -1.8547
4 9 2 4.2786 0.8957
4 9 3 2.4445 1.0195
4 9 4 0.8950 -0.6334
4 9 5 2.3860 -0.3608
4 9 6 -2.9895 -0.4057
4 9 7 -1.3458 1.1380
4 9 8 0.7435 -1.6509
4 9 9 3.5479 -0.5023
4 9 10 -2.2429 0.3837
4 9 11 2.5693 0.2434
4 9 12 -1.5592 -0.7606
4 9 13 2.1896 -0.4869
4 9 14 -1.3760 1.2437
4 9 15 0.9896 0.1542
4 9 16 -0.3584 -0.3572
4 9 17 -1.8018 0.5481
4 10 0 -4.3834 0.5866
4 10 1 -0.6005 -0.7598
4 10 2 -1.5414 0.9263
4 10 3 -3.9228 -1.1000
4 10 4 0.1946 -0.6594
4 10 5 2.6606 -0.3891
4 10 6 -1.6562 1.1468
4 10 7 -2.2304 0.1181
4 10 8 -4.0944 -1.0798
4 10 9 -0.8672 -0.1914
4 10 10 0.7756 0.3635
4 10 11 2.0950 0.4592
4 10 12 -1.4953 -0.7846
4 10 13 2.9312 0.0300
4 10 14 -1.8179 0.0663
4 10 15 4.2131 -0.8390
4 10 16 -0.8767 -0.6190
4 10 17 7.7083 -1.3800
4 11 0 3.1450 0.8447
4 11 1 -0.7476 1.0742
4 11 2 0.4317 0.1936
4 11 3 -2.1996 -0.3734
4 11 4 0.9156 0.6591
4 11 5 -0.5782 0.0835
4 11 6 3.1157 -0.2281
4 11 7 4.4151 0.1074
4 11 8 -2.4209 0.0264
4 11 9 -1.5769 -0.0261
4 11 10 -0.1728 -0.3499
4 11 11 -2.4384 -0.3490
4 11 12 0.4719 0.8892
4 11 13 -1.2430 -0.1155
4 11 14 -2.0757 0.2668
4 11 15 0.0825 0.9278
4 11 16 -6.1797 0.3752
4 11 17 -1.0071 -1.3290
4 12 0 3.3454 -0.8031
4 12 1 -1.1767 -0.9749
4 12 2 4.0439 -0.2049
4 12 3 -0.0633 -0.3071
4 12 4 1.1376 1.1544
4 12 5 -2.8111 -0.9884
4 12 6 -2.2730 -0.3337
4 12 7 3.2592 0.5860
4 12 8 -1.3293 0.1082
4 12 9 3.6515 0.7377
4 12 10 -2.1411 -1.3233
4 12 11 -0.9072 0.2825
4 12 12 -0.7187 -0.6434
4 12 13 -2.0838 -0.3678
4 12 14 -1.6277 -0.6948
4 12 15 0.7064 1.0157
4 12 16 -2.5465 1.9178
4 12 17 -0.8674 2.1802
4 13 0 -1.3479 -1.8541
4 13 1 0.1231 0.7970
4 13 2 2.8640 0.2888
4 13 3 -2.8333 -0.5041
4 13 4 1.7759 -0.2291
4 13 5 -2.8517 -1.2803
4 13 6 -3.2270 0.0366
4 13 7 -0.7383 -0.8140
4 13 8 -1.0526 0.5018
4 13 9 3.6817 0.6448
4 13 10 -2.1322 0.2809
4 13 11 1.4721 0.2833
4 13 12 -0.9881 -0.1268
4 13 13 3.5913 1.2625
4 13 14 0.2169 -0.8023
4 13 15 2.7809 -0.1190
4 13 16 2.4503 -0.8849
4 14 0 -6.3783 -0.9830
4 14 1 0.8211 1.4361
4 14 2 -3.3473 -0.5301
4 14 3 0.5989 0.3627
4 14 4 4.2109 0.0856
4 14 5 2.5752 0.4602
4 14 6 2.2411 0.2413
4 14 7 0.1174 -1.5399
4 14 8 -3.5800 0.0800
4 14 9 -0.3604 -0.4191
4 14 10 -2.2336 -0.1709
4 14 11 1.8237 -0.2668
4 14 12 -1.0530 -0.2638
4 14 13 1.8877 0.8792
4 14 14 -5.4869 0.1476
4 14 15 -0.4005 0.4180
4 14 16 -3.2901 -0.3363
4 15 0 -0.0342 1.1069
4 15 1 5.9091 -0.6339
4 15 2 -4.3496 -1.4168
4 15 3 1.1610 0.6460
4 15 4 -2.2081 -0.5163
4 15 5 -1.3408 0.5843
4 15 6 3.3649 0.2067
4 15 7 2.2505 0.1253
4 15 8 1.8826 -0.0093
4 15 9 0.4686 -0.6058
4 15 10 -0.6607 0.7142
4 15 11 1.3184 0.0501
4 15 12 -3.2246 -0.4192
4 15 13 1.3822 -1.8503
4 15 14 -1.1789 -1.0983
4 15 15 6.1406 -0.3080
4 16 0 -0.9566 0.7553
4 16 1 3.0117 -0.3424
4 16 2 -4.1894 0.5540
4 16 3 3.8346 0.7651
4 16 4 -6.0372 -0.5708
4 16 5 1.3581 -0.7736
4 16 6 -5.0184 0.1161
4 16 7 0.0035 0.3061
4 16 8 -1.3471 -0.5439
4 16 9 0.6287 -0.8372
4 16 10 2.9374 0.5297
4 16 11 0.1873 0.3012
4 16 12 -3.8772 0.7879
4 16 13 0.9369 0.2621
4 16 14 -4.4693 1.2323
4 16 15 -1.3683 0.3732
4 17 0 0.2763 -0.0810
4 17 1 -0.3441 0.2007
4 17 2 3.1821 -0.0500
4 17 3 3.8142 0.0157
4 17 4 -0.7773 -0.1330
4 17 5 4.9521 0.7187
4 17 6 -5.4875 -0.1639
4 17 7 1.7932 0.5685
4 17 8 -4.6693 0.4670
4 17 9 0.5641 -0.1864
4 17 10 0.0384 0.1560
4 17 11 -2.3699 -1.4179
4 17 12 1.1101 0.8559
4 17 13 3.9501 0.3836
4 17 14 -2.8094 0.4026
4 17 15 2.2853 -0.1003
4 18 0 -3.4324 0.5330
4 18 1 -4.0820 0.3277
4 18 2 -0.2736 -0.1373
4 18 3 -3.2951 -0.3359
4 18 4 0.2086 -0.1638
4 18 5 4.9828 0.6623
4 18 6 -0.1784 -1.0698
4 18 7 7.7654 0.0022
4 18 8 -1.9181 0.4575
4 18 9 2.6125 0.6157
4 18 10 -6.1411 0.1779
4 18 11 2.6278 -0.9128
4 18 12 3.0122 0.8635
4 18 13 1.8367 -1.2461
4 18 14 -0.2188 0.8822
4 19 0 -2.0774 -0.1329
4 19 1 4.7084 -0.3867
4 19 2 -0.4799 1.2941
4 19 3 -2.4796 -0.0612
4 19 4 -1.7291 0.5464
4 19 5 -3.5442 -0.4183
4 19 6 -2.0531 0.2118
4 19 7 0.4809 0.2423
4 19 8 2.1570 -0.5153
4 19 9 1.1303 0.6363
4 19 10 -3.0308 -0.4483
4 19 11 5.3283 0.4755
4 19 12 -8.2179 -0.8267
4 19 13 -0.0180 -0.4253
4 20 0 -3.6176 -0.4793
4 20 1 4.8528 0.1537
4 20 2 -3.9293 0.0918
4 20 3 5.9569 -0.0059
4 20 4 -0.3321 0.3740
4 20 5 3.1190 -0.8773
4 20 6 -1.6864 0.8736
4 20 7 -1.4194 -0.2765
4 20 8 -0.5893 -0.4281
4 20 9 -0.6239 0.3445
4 20 10 4.4465 -0.1717
4 20 11 0.3120 1.2943
4 20 12 -6.6494 -1.1456
4 20 13 5.0785 0.4970
4 21 0 -1.1719 0.9144
4 21 1 -0.7857 0.0716
4 21 2 -2.4121 0.1401
4 21 3 2.0047 -0.7673
4 21 4 -1.0970 0.6096
4 21 5 0.6827 0.0258
4 21 6 0.8865 -0.1983
4 21 7 -0.6325 0.3315
4 21 8 0.0525 -0.3275
4 21 9 1.5408 0.4275
4 21 10 3.2503 -0.8645
4 21 11 -1.3011 1.2513
4 21 12 1.8780 -1.2867
4 22 0 2.3546 -0.4586
4 22 1 -1.3711 0.1078
4 22 2 1.6530 0.3869
4 22 3 -2.2465 -0.0583
4 22 4 0.4271 0.7981
4 22 5 -2.1625 0.1595
4 22 6 3.2415 -0.4630
4 22 7 -1.8272 0.1486
4 22 8 0.3066 -0.1550
4 22 9 -2.8011 -0.1702
4 22 10 -5.2080 0.3246
4 22 11 2.0135 0.4569
4 23 0 -0.2958 -0.4832
4 23 1 -1.0693 -0.0836
4 23 2 0.5578 -0.1990
4 23 3 -3.2786 -0.2270
4 23 4 2.2172 -0.2211
4 23 5 -4.3992 0.2192
4 23 6 5.2637 0.2471
4 23 7 -3.3118 0.8626
4 23 8 4.9533 0.4090
4 23 9 -2.3972 -0.2564
4 23 10 -1.0018 0.8254
4 24 0 -0.6492 0.6369
4 24 1 1.7562 1.0425
4 24 2 0.4613 -0.2551
4 24 3 2.5218 0.3885
4 24 4 4.0656 -1.2176
4 24 5 -0.2725 0.0440
4 24 6 3.7400 -0.9164
4 24 7 -1.6028 -0.0743
4 24 8 3.4434 0.2480
4 24 9 1.3465 -0.8909
4 25 0 0.0935 0.3854
4 25 1 0.6608 -0.5640
4 25 2 -1.0466 -0.2238
4 25 3 -1.3331 0.4021
4 25 4 -0.1596 -0.2100
4 25 5 -3.8970 0.6764
4 25 6 -1.0804 -0.1319
4 25 7 -2.4395 -0.2226
4 25 8 -0.0021 0.2051
4 26 0 -1.4557 0.0859
4 26 1 -1.0145 -1.2936
4 26 2 -0.1996 -0.6428
4 26 3 -0.6490 0.5393
4 26 4 0.7144 -1.1477
4 26 5 1.2719 -0.0251
4 26 6 1.3070 0.7081
4 26 7 2.0406 -1.2951
4 27 0 3.1659 0.6514
4 27 1 2.8411 -0.7603
4 27 2 0.8479 0.7141
4 27 3 1.7262 0.4012
4 27 4 -0.9806 -1.3022
4 27 5 1.2475 0.5440
4 27 6 -1.9239 -0.7879
4 28 0 -2.8821 -0.6880
4 28 1 -0.2334 -0.4327
4 28 2 -1.8727 0.5192
4 28 3 2.4236 -1.1455
5 0 0 -9.5735 -5.8661
5 0 2 7.4880 7.6778
5 0 10 4.2006 2.6094
5 0 12 -0.0956 1.3680
5 0 14 3.1579 -0.3057
5 0 16 2.2556 3.7744
5 1 0 -11.0942 1.2359
5 1 1 -5.6479 -9.3077
5 1 2 -15.5953 2.2949
5 1 3 -5.6531 5.2518
5 1 4 0.4566 4.2024
5 1 9 -5.1761 -3.8572
5 1 10 3.8399 -1.0706
5 1 11 -2.7698 5.3397
5 1 12 -3.9478 0.0955
5 1 13 -1.6974 -9.5230
5 1 14 -2.3489 -2.9462
5 1 15 -2.1000 0.4876
5 1 16 -0.3243 2.7373
5 1 17 -0.2655 -4.3810
5 1 18 -2.6564 0.4174
5 2 0 27.4956 10.8593
5 2 1 7.0743 -2.2935
5 2 2 3.5372 -3.9650
5 2 3 1.7570 -5.6387
5 2 4 -3.6727 7.7302
5 2 5 -1.1548 -2.7498
5 2 6 3.8415 -4.7231
5 2 7 -5.1031 2.3242
5 2 8 5.9292 2.5312
5 2 9 -2.9163 2.6066
5 2 10 5.9140 0.1660
5 2 11 0.2722 0.7573
5 2 12 7.8341 1.0372
5 2 13 1.7910 2.2447
5 2 14 5.1563 0.9168
5 2 15 1.1542 -4.6682
5 2 16 2.6577 -4.2768
5 2 17 1.3549 -2.2482
5 2 18 3.2414 1.2861
5 3 0 2.4103 -1.3078
5 3 1 -15.1110 5.6511
5 3 2 9.7157 2.6763
5 3 3 -6.4969 -4.9147
5 3 4 -0.9938 2.2567
5 3 5 -5.8835 1.7917
5 3 6 -0.4225 2.2862
5 3 7 -5.6374 -5.5464
5 3 8 -0.2044 -2.4510
5 3 9 -5.7858 6.0853
5 3 10 -2.6376 -1.5117
5 3 11 -3.9290 -3.2546
5 3 12 0.8177 -2.0498
5 3 13 -4.7776 5.7498
5 3 14 -0.5702 1.4080
5 3 15 -3.1199 -3.5748
5 3 16 -0.3976 -0.6331
5 3 17 -2.9626 3.5277
5 3 18 -0.1590 0.4432
5 4 0 5.9393 -4.8670
5 4 1 -4.9619 2.1084
5 4 2 17.3421 1.4930
5 4 3 -1.8013 1.7757
5 4 4 15.6932 -3.5639
5 4 5 -0.9436 0.9431
5 4 6 7.9353 5.1412
5 4 7 2.7744 0.2402
5 4 8 4.7916 -0.1711
5 4 9 2.1413 -0.3928
5 4 10 1.3281 1.3004
5 4 11 1.1921 0.9834
5 4 12 0.5960 -1.2633
5 4 13 0.7463 -1.0990
5 4 14 -0.1484 -2.3664
5 4 15 2.2869 0.9819
5 4 16 1.0652 0.5279
5 4 17 1.6414 -0.7157
5 4 18 0.4769 -2.2202
5 5 0 -7.9602 2.2611
5 5 1 -10.8679 0.3517
5 5 2 -8.4861 0.9304
5 5 3 -17.2308 3.5937
5 5 4 1.7150 -0.7948
5 5 5 -13.5909 -4.1654
5 5 6 0.9475 0.1856
5 5 7 -8.6571 3.1833
5 5 8 0.9280 -0.0760
5 5 9 1.0671 -2.3031
5 5 10 1.3317 0.1370
5 5 11 2.2422 3.3634
5 5 12 -1.1882 -0.4340
5 5 13 1.1964 -2.8846
5 5 14 -1.5699 -0.2364
5 5 15 1.6004 3.4742
5 5 16 -5.8884 0.3409
5 5 17 2.5347 -4.1334
5 6 0 15.0438 -0.2391
5 6 1 11.2061 0.7354
5 6 2 5.2931 -1.0186
5 6 4 4.6217 1.5916
5 6 5 0.7474 0.3923
5 6 6 7.7341 0.2260
5 6 7 -3.3058 -1.1311
5 6 8 0.3515 2.4768
5 6 9 -2.6765 -0.4816
5 6 10 -0.8670 -0.0723
5 6 11 0.5595 -1.3177
5 6 12 1.4162 -0.0927
5 6 13 1.9005 -0.4557
5 6 14 4.6027 -0.7084
5 6 15 1.3526 -0.3693
5 6 16 -0.7985 -0.4560
5 6 17 5.4756 2.8669
5 7 0 3.9625 -0.4963
5 7 1 -8.5028 1.1436
5 7 2 -3.6958 -1.3727
5 7 3 1.5904 -1.0170
5 7 4 -8.2425 0.2260
5 7 5 -2.5193 2.9289
5 7 6 -2.7888 -1.3617
5 7 7 -0.2790 -1.3462
5 7 8 -2.5815 1.9753
5 7 9 -1.5550 1.9624
5 7 10 -3.7869 0.4928
5 7 11 -3.5395 -1.3249
5 7 12 -3.8701 1.7971
5 7 13 -4.7789 0.6469
5 7 14 -2.4143 -1.0846
5 7 15 -5.1084 -3.0961
5 7 16 1.8990 -1.4684
5 7 17 -4.1234 2.6938
5 8 0 5.5665 2.8265
5 8 1 -5.0747 -0.2747
5 8 2 4.1990 -0.0054
5 8 3 6.0017 0.6108
5 8 5 6.8500 0.6684
5 8 6 -1.8774 -2.1317
5 8 7 6.8645 0.5871
5 8 8 3.1892 -0.8621
5 8 9 7.1065 -0.3033
5 8 10 2.1948 0.0728
5 8 11 4.2929 0.1918
5 8 12 2.4413 0.4303
5 8 13 2.7695 0.4248
5 8 14 -0.9921 1.5602
5 8 15 1.6303 0.9762
5 8 16 2.5129 -0.4023
5 8 17 -5.7676 -0.1250
5 9 0 0.5114 0.2547
5 9 1 -1.9873 -1.3409
5 9 2 -1.6280 1.3037
5 9 3 -5.0487 -0.5128
5 9 4 -3.5754 -0.4402
5 9 5 -0.8012 -0.1152
5 9 6 -7.3444 0.6556
5 9 7 -5.6307 1.4248
5 9 8 -3.0321 -1.7093
5 9 9 -3.4061 -0.2901
5 9 10 -0.1299 0.6079
5 9 11 -0.6647 0.3122
5 9 12 -0.1682 -2.0674
5 9 13 -0.3099 -1.4496
5 9 14 -1.0155 0.0722
5 9 15 1.9872 0.3919
5 9 16 0.3813 -0.4986
5 9 17 2.4626 -0.5296
5 10 0 3.1457 0.1658
5 10 1 2.0626 1.2318
5 10 2 1.0611 1.4521
5 10 3 -0.5578 -1.0097
5 10 4 0.5564 -1.0814
5 10 5 2.8194 -0.3714
5 10 6 5.4199 0.9657
5 10 7 0.9596 0.1231
5 10 8 1.5123 -0.4065
5 10 9 -5.7617 -0.1227
5 10 10 1.7489 0.2122
5 10 11 -3.7345 0.5708
5 10 12 1.6770 0.0038
5 10 13 -0.0848 1.3726
5 10 14 2.0965 -0.6012
5 10 15 -1.5944 0.0124
5 10 16 -3.1048 0.0518
5 11 0 3.1078 -0.4264
5 11 1 -2.4620 -0.3213
5 11 2 1.7663 -0.1910
5 11 3 1.4526 0.7543
5 11 4 -0.1128 0.7004
5 11 5 -3.4934 -0.4185
5 11 6 2.0674 -0.5741
5 11 7 -0.9753 0.2473
5 11 8 2.5691 0.3022
5 11 9 -1.3602 -0.2998
5 11 10 3.2780 -0.6355
5 11 11 -3.6229 -0.5781
5 11 12 -0.5850 0.8552
5 11 13 -6.1441 0.1497
5 11 14 -1.1953 -0.6873
5 11 15 -5.0462 1.5615
5 11 16 -1.1131 1.9962
5 12 0 0.4065 -1.1106
5 12 1 -1.7482 -1.0910
5 12 2 -0.6784 -0.6315
5 12 3 -2.0956 -0.2301
5 12 4 0.7885 1.0236
5 12 5 -3.3942 -1.0931
5 12 6 -0.4992 -0.3144
5 12 7 -2.1174 0.0297
5 12 8 2.6377 0.7927
5 12 9 0.3325 1.0404
5 12 10 0.6745 -0.3277
5 12 11 0.7008 0.2434
5 12 12 2.2711 -0.5803
5 12 13 1.9303 -0.4977
5 12 14 3.9415 -0.1561
5 12 15 1.6002 -0.0976
5 12 16 2.5128 1.1106
5 13 0 -2.9488 -1.2617
5 13 1 1.8455 1.9119
5 13 2 -0.6639 -0.0591
5 13 3 -0.4529 -0.6023
5 13 4 3.9158 -0.3541
5 13 5 -2.2130 -0.3025
5 13 6 0.1194 -0.4111
5 13 7 -6.1828 -1.8816
5 13 8 0.4662 0.4669
5 13 9 -2.2235 -0.3967
5 13 10 -0.3314 0.4518
5 13 11 -0.8807 -0.4710
5 13 12 -0.2019 0.2054
5 13 13 -0.8765 0.6657
5 13 14 -1.3875 0.4517
5 13 15 -1.6330 -1.5421
5 14 0 0.5067 0.3123
5 14 1 2.7647 0.2424
5 14 2 -1.8981 -0.6083
5 14 3 1.5494 0.1114
5 14 4 0.7297 -0.0576
5 14 5 1.0852 1.4454
5 14 6 8.2902 0.2507
5 14 7 0.3957 -0.6294
5 14 8 4.2822 0.1558
5 14 9 -1.8235 -0.5737
5 14 10 -1.0744 0.3284
5 14 11 -1.5041 -0.2772
5 14 12 -0.4092 -0.1241
5 14 13 -1.1033 -0.7273
5 14 14 1.2293 0.6004
5 14 15 1.5333 0.0569
5 15 0 2.6522 1.4800
5 15 1 -2.3073 -0.9256
5 15 2 -2.5168 -0.0793
5 15 3 0.1788 0.3581
5 15 4 -6.4428 -1.1146
5 15 5 -2.7794 -0.0091
5 15 6 0.8347 0.1749
5 15 7 -4.2424 0.6350
5 15 8 2.8044 -0.5935
5 15 9 -2.8265 -0.9439
5 15 10 3.6215 0.5309
5 15 11 1.5116 0.5828
5 15 12 -0.6464 0.0446
5 15 13 -4.4798 -0.8736
5 15 14 -2.6667 -0.5556
5 15 15 -6.4917 0.9551
5 16 0 6.0631 -0.0414
5 16 1 -2.3180 -0.0210
5 16 2 4.6393 0.7231
5 16 3 2.1468 0.7016
5 16 4 -2.2082 -0.7133
5 16 5 1.4768 -0.6357
5 16 6 -4.9912 0.1717
5 16 7 -1.8734 0.6047
5 16 8 -1.1253 -0.1401
5 16 9 -1.8857 -0.3481
5 16 10 2.3895 0.1052
5 16 11 -2.5203 0.3668
5 16 12 2.0447 0.8044
5 16 13 1.1185 1.4427
5 16 14 5.3444 0.4326
5 17 0 0.9433 0.0253
5 17 1 -7.1357 -0.3154
5 17 2 2.9781 -0.0692
5 17 3 -2.2845 0.1555
5 17 4 6.4673 0.2773
5 17 5 2.9081 0.6461
5 17 6 1.3569 -0.7769
5 17 7 2.1054 0.1982
5 17 8 -1.0724 0.9142
5 17 9 1.8668 0.3462
5 17 10 -2.0634 -0.4795
5 17 11 -2.7448 -1.5143
5 17 12 3.7089 -0.4751
5 17 13 -1.7690 0.2927
5 17 14 1.8698 0.2370
5 18 0 0.1723 0.8721
5 18 1 1.1160 -0.2293
5 18 2 -1.0796 0.2346
5 18 3 -4.3623 -0.6865
5 18 4 -0.2181 0.5047
5 18 5 -4.5166 0.3305
5 18 6 2.6393 -0.7513
5 18 7 1.5200 -0.2998
5 18 8 2.3163 0.1521
5 18 9 1.5355 0.6470
5 18 10 -4.1192 -0.2118
5 18 11 0.5545 0.0239
5 18 12 1.1718 -0.5276
5 18 13 -4.5968 -1.5779
5 19 0 -2.1885 -0.7524
5 19 1 4.1839 -0.0518
5 19 2 -1.4760 1.0784
5 19 3 1.9042 -0.0834
5 19 4 -1.2951 0.2523
5 19 5 -2.4053 -0.2984
5 19 6 0.9211 0.2883
5 19 7 -3.3210 -0.3009
5 19 8 0.7757 -0.8024
5 19 9 -2.7300 0.5056
5 19 10 2.9905 -0.3272
5 19 11 -0.0436 1.4575
5 19 12 -1.0936 -0.7370
5 19 13 -2.0630 -0.2860
5 20 0 1.4945 -0.2680
5 20 1 -0.5852 0.6103
5 20 2 -0.5722 -0.3171
5 20 3 1.9593 0.0668
5 20 4 -0.4670 -0.2850
5 20 5 3.0923 0.1670
5 20 6 -2.2472 1.0267
5 20 7 1.0780 -0.0965
5 20 8 -3.2221 0.3052
5 20 9 2.3026 0.0907
5 20 10 6.1092 0.0988
5 20 11 -3.6741 0.5472
5 20 12 2.1230 0.2722
5 21 0 3.2872 1.1193
5 21 1 -4.1661 0.2395
5 21 2 2.1495 0.0663
5 21 3 -2.9758 -0.1001
5 21 4 3.2383 0.1219
5 21 5 -0.1991 -0.0237
5 21 6 -0.3451 0.1144
5 21 7 2.9470 -0.4373
5 21 8 -3.6575 0.2472
5 21 9 2.3867 -0.9143
5 21 10 -3.0708 0.1585
5 21 11 -0.8564 0.3158
5 22 0 -1.1086 -0.7790
5 22 1 -0.6832 -0.0558
5 22 2 0.7244 -0.3795
5 22 3 -1.6009 1.0199
5 22 4 -1.6047 0.3651
5 22 5 -2.6532 -0.2491
5 22 6 -2.1903 0.7594
5 22 7 1.8750 -0.1517
5 22 8 -0.8823 0.9516
5 22 9 -1.3704 -1.0490
5 22 10 -5.0856 0.0176
5 23 0 -0.5301 0.2612
5 23 1 3.0192 0.1007
5 23 2 0.6489 -0.4722
5 23 3 4.3245 0.4081
5 23 4 -0.1940 -0.6182
5 23 5 5.8697 -0.3827
5 23 6 2.0493 -0.1974
5 23 7 2.6901 0.5270
5 23 8 3.3063 0.3230
5 23 9 -0.1000 1.6380
5 23 10 3.1899 0.2916
5 24 0 0.5256 0.3422
5 24 1 -1.6798 0.5701
5 24 2 -2.3483 -0.2519
5 24 3 0.6194 -0.3685
5 24 4 -4.3374 0.0549
5 24 5 3.2887 0.0070
5 24 6 -5.0412 -0.7453
5 24 7 -2.1681 0.0257
5 24 8 -0.8181 -1.9956
5 24 9 -0.0484 1.6149
5 25 0 0.6389 -0.1976
5 25 1 -3.1304 -0.2699
5 25 2 1.1643 0.1219
5 25 3 -1.9194 -0.5520
5 25 4 0.1092 0.4062
5 25 5 0.1493 0.1182
5 25 6 -0.7142 0.5694
5 25 7 0.4915 0.8965
5 26 0 3.0620 -0.0904
5 26 1 2.8617 -0.6177
5 26 2 5.0019 0.0710
5 26 3 0.6749 0.3994
5 26 4 0.9572 -0.7455
5 26 5 -1.7419 0.0880
5 26 6 0.5200 0.1397
5 27 0 -3.7561 -0.2462
5 27 1 -1.2042 -1.0480
5 27 2 0.6304 0.7783
5 27 3 1.0492 -0.1842
5 27 4 3.5132 -0.0833
5 28 0 1.7152 -0.6580
5 28 1 -0.8718 0.2619
5 28 2 -1.6043 -0.1112
6 0 0 -28.3473 -3.5818
6 0 2 -22.0310 8.8598
6 0 4 -2.6493 -4.7626
6 0 6 0.4502 -0.6890
6 0 8 -5.9895 0.0404
6 0 10 -2.4723 -0.4713
6 0 12 -5.6960 0.3875
6 0 14 -2.7498 -1.6198
6 0 16 -0.3040 4.7345
6 1 0 21.3309 7.2053
6 1 1 11.6021 -10.9877
6 1 2 -8.2104 1.0679
6 1 3 6.5940 -0.5671
6 1 4 -5.7698 6.2965
6 1 5 4.4968 -1.0304
6 1 6 2.0916 -2.1615
6 1 7 3.3243 10.5074
6 1 8 2.5036 0.2992
6 1 9 3.7638 0.7008
6 1 10 2.1206 0.0320
6 1 11 3.9175 4.2536
6 1 12 0.4321 -1.6045
6 1 13 4.7675 -5.0815
6 1 14 2.5980 -0.9883
6 1 15 2.8403 -4.1913
6 1 16 6.2937 -0.8439
6 1 17 0.3874 -5.6015
6 2 0 4.4199 8.7823
6 2 1 -5.8816 3.3747
6 2 2 2.3635 -1.9122
6 2 3 -2.8483 -7.5122
6 2 4 -13.8285 5.3476
6 2 5 -1.2689 -1.7683
6 2 6 -13.9532 -1.2110
6 2 7 -1.6224 -3.5917
6 2 8 -3.7787 -0.0676
6 2 9 -0.8775 4.3386
6 2 10 -3.5306 -0.2835
6 2 11 -2.0454 -1.2121
6 2 12 -0.4824 -0.8175
6 2 13 -2.1097 4.9676
6 2 14 -2.0081 1.5662
6 2 15 -3.0710 -2.2794
6 2 16 -1.3087 -3.8137
6 2 17 -5.8778 -1.2262
6 3 0 -5.8820 -5.3630
6 3 1 4.8972 6.1703
6 3 2 15.3796 0.9331
6 3 3 6.9052 -1.6158
6 3 4 10.0639 0.2607
6 3 5 9.4105 2.9568
6 3 6 0.6340 3.1081
6 3 7 8.9856 -3.4860
6 3 8 -2.2619 -0.8835
6 3 9 3.6983 3.4710
6 3 10 -1.3208 -2.2107
6 3 11 2.4104 -1.8517
6 3 12 0.7851 -1.0067
6 3 13 1.1831 1.8940
6 3 14 -1.8545 -1.0781
6 3 15 3.2693 0.1597
6 3 16 0.6536 0.7702
6 3 17 2.8771 3.0201
6 4 0 -23.6711 -2.9874
6 4 1 -5.6930 1.1312
6 4 2 -17.2579 0.6295
6 4 3 -7.4874 5.3215
6 4 4 -4.5969 -3.9940
6 4 5 -5.3500 -1.6678
6 4 6 -5.2602 2.7569
6 4 7 0.8617 2.3420
6 4 8 -6.0145 1.0902
6 4 9 2.0136 -2.2535
6 4 10 -0.6390 1.0540
6 4 11 1.9796 2.3569
6 4 12 -0.5989 -0.2713
6 4 13 0.7587 -2.8771
6 4 14 -2.0176 -2.9686
6 4 15 -0.0966 2.1207
6 4 16 -3.6814 -0.3236
6 4 17 -1.8624 -1.3878
6 5 0 9.2066 1.3764
6 5 1 17.0716 -0.1061
6 5 2 -5.2996 0.0575
6 5 3 8.2745 3.6181
6 5 4 -0.8623 -0.7359
6 5 5 4.9473 -2.1722
6 5 6 2.5185 0.1132
6 5 7 1.8046 1.8835
6 5 8 1.8321 -0.0554
6 5 9 1.2305 -1.4440
6 5 10 0.7659 0.0747
6 5 11 1.5810 1.0944
6 5 12 0.1158 -0.9980
6 5 13 2.3706 -1.4226
6 5 14 4.4893 0.1356
6 5 15 -0.6475 1.4759
6 5 16 1.9940 -0.6428
6 5 17 0.2716 -0.4784
6 6 0 -0.4040 -0.0227
6 6 1 0.2053 1.7851
6 6 2 -6.8779 -2.0007
6 6 3 1.9091 0.0066
6 6 4 -14.5294 0.8141
6 6 5 -0.3098 2.6934
6 6 6 -9.1141 -0.0915
6 6 7 -4.1037 -2.2834
6 6 8 -3.5108 2.2855
6 6 9 -5.3631 0.9760
6 6 10 -3.5598 0.2857
6 6 11 -5.4393 -2.0664
6 6 12 -4.1955 -0.4580
6 6 13 -3.1834 1.0065
6 6 14 1.9587 -1.3914
6 6 15 -5.1860 -1.5641
6 6 16 5.2943 -1.0731
6 7 0 -3.8643 1.6408
6 7 1 1.1207 0.4323
6 7 2 5.0879 -1.6588
6 7 3 10.1620 -0.8061
6 7 4 3.3682 -0.3706
6 7 5 11.0478 2.2175
6 7 6 3.6965 -2.1231
6 7 7 8.6703 0.2112
6 7 8 4.9998 0.5689
6 7 9 5.0979 1.5331
6 7 10 5.1568 0.0242
6 7 11 2.3850 -0.3889
6 7 12 2.7374 1.8109
6 7 13 -0.0383 0.6807
6 7 14 -1.6951 -0.4356
6 7 15 -2.1774 -1.7304
6 7 16 2.1908 -1.6140
6 8 0 -7.9259 2.0515
6 8 1 -1.5258 -1.2444
6 8 2 -6.8988 1.0425
6 8 3 -7.1139 0.6105
6 8 4 -4.7957 0.3329
6 8 5 -7.0034 -0.4087
6 8 6 -8.2146 -1.1015
6 8 7 -5.7040 1.3857
6 8 8 -4.5091 -1.9433
6 8 9 -2.1921 -0.1797
6 8 10 -0.7942 -0.3625
6 8 11 -0.4651 1.0891
6 8 12 0.9352 -0.9779
6 8 13 -2.7776 -0.9978
6 8 14 -2.2849 1.4995
6 8 15 1.7826 1.5401
6 8 16 -1.1710 1.1835
6 9 0 -2.6664 -0.4094
6 9 1 5.4684 0.2625
6 9 3 -0.8600 -1.8404
6 9 4 4.7695 -0.5724
6 9 5 2.1079 -0.6973
6 9 6 5.1483 1.4275
6 9 7 1.2874 1.1291
6 9 8 1.7568 -1.1536
6 9 9 -1.6501 0.1130
6 9 10 -0.7152 -0.0570
6 9 11 1.0256 0.1628
6 9 12 3.3162 -1.7206
6 9 13 1.8460 -0.8778
6 9 14 4.1219 0.2250
6 9 15 0.3512 0.0237
6 9 16 -1.8653 0.8588
6 10 0 1.0425 -0.1572
6 10 1 1.8172 0.8982
6 10 2 4.6885 1.4351
6 10 3 -0.3176 -0.4400
6 10 4 -0.8126 -0.4739
6 10 5 -2.7944 -0.8937
6 10 6 -0.7564 0.6050
6 10 7 0.1703 -0.0774
6 10 8 -1.8375 0.1216
6 10 9 -0.0312 0.4112
6 10 10 -3.9043 -0.0576
6 10 11 -4.1361 0.3945
6 10 12 -6.5814 1.3864
6 10 13 -3.7546 1.0882
6 10 14 -1.9579 -0.7996
6 10 15 -4.5460 -1.1386
6 10 16 -1.4987 1.0641
6 11 0 -3.8294 -0.5854
6 11 1 -6.0900 -1.9039
6 11 2 -2.6268 -0.5521
6 11 3 -2.7013 1.1740
6 11 4 -0.0163 1.2636
6 11 5 0.2766 -0.8444
6 11 6 -0.2839 -0.4453
6 11 7 3.7187 -0.0789
6 11 8 -1.6338 0.1914
6 11 9 5.4273 0.0219
6 11 10 1.4006 -0.8591
6 11 11 4.3515 -1.1544
6 11 12 0.8100 0.4352
6 11 13 2.7414 -0.4223
6 11 14 0.2761 0.4179
6 11 15 0.3148 1.0871
6 12 0 1.0454 -0.3404
6 12 1 3.2466 -0.1241
6 12 2 -1.1046 -1.3415
6 12 3 -0.0762 -0.8386
6 12 4 0.5944 0.5256
6 12 5 -1.5030 -0.7474
6 12 6 -5.5936 -0.0571
6 12 7 -0.7143 -0.7132
6 12 8 -5.7398 0.6076
6 12 9 2.0747 0.9915
6 12 10 -3.0301 0.4398
6 12 11 1.9797 0.5349
6 12 12 -1.4225 -0.9081
6 12 13 0.0135 -0.6591
6 12 14 -2.1787 -0.2442
6 12 15 1.9225 -2.0017
6 13 0 -0.7947 -0.5427
6 13 1 3.9195 2.5890
6 13 2 -1.8717 -0.5107
6 13 3 3.3552 -0.1925
6 13 4 0.7983 -0.4544
6 13 5 3.8519 0.5121
6 13 6 2.1368 -0.2879
6 13 7 3.6077 -1.6462
6 13 8 -0.1934 0.3699
6 13 9 2.0061 -0.7895
6 13 10 -4.5699 0.6639
6 13 11 -0.3858 -0.2163
6 13 12 -0.9079 0.1586
6 13 13 1.1314 0.9022
6 13 14 0.3733 0.8665
6 13 15 2.2188 1.0840
6 14 0 -2.5007 0.3222
6 14 1 -1.2467 -0.0608
6 14 2 -3.3359 -0.5739
6 14 3 1.1836 0.3266
6 14 4 -6.7381 -0.7286
6 14 5 0.8216 0.8812
6 14 6 -1.5414 0.3153
6 14 7 0.4829 0.3552
6 14 8 -0.6525 -0.3250
6 14 9 1.3460 -0.7684
6 14 10 -1.6037 -0.4599
6 14 11 1.2475 -0.1424
6 14 12 -3.6577 0.3753
6 14 13 -3.0992 -0.9157
6 14 14 -5.4222 0.0170
6 15 0 2.6994 0.5801
6 15 1 -0.0035 -0.5800
6 15 2 0.8187 0.1657
6 15 3 0.2931 0.5272
6 15 4 -5.6111 -1.0709
6 15 5 0.8474 -0.6010
6 15 6 -4.4195 0.2808
6 15 7 0.5863 0.7827
6 15 8 -1.8179 -0.4813
6 15 9 -1.6515 -0.1471
6 15 10 2.5598 0.4644
6 15 11 2.4627 0.8407
6 15 12 1.5654 0.9235
6 15 13 3.9407 -0.1904
6 15 14 2.5399 -0.1059
6 16 0 -0.2682 -0.0339
6 16 1 -1.9120 -0.1554
6 16 2 2.9897 0.9028
6 16 3 0.1656 0.6284
6 16 4 5.0689 0.0933
6 16 5 2.8157 -0.4257
6 16 6 -3.2067 -0.1638
6 16 7 2.5573 0.6507
6 16 8 -3.3993 -0.0092
6 16 9 0.3285 0.1847
6 16 10 0.3775 -0.3362
6 16 11 -2.9514 -1.1526
6 16 12 -0.1936 -0.1470
6 16 13 0.2014 0.3816
6 17 0 -3.3905 0.5446
6 17 1 -0.2749 -1.1400
6 17 2 -1.8953 -0.1894
6 17 3 -3.7396 -0.6693
6 17 4 5.6579 0.6678
6 17 5 -1.6377 0.3905
6 17 6 3.4326 -1.1348
6 17 7 1.7217 0.2222
6 17 8 1.6309 0.1404
6 17 9 2.2077 0.7120
6 17 10 -2.3500 -0.1770
6 17 11 -2.3909 -1.0028
6 17 12 -0.6234 -0.8095
6 17 13 -2.8277 -0.3917
6 18 0 -4.6259 0.3996
6 18 1 4.4918 0.2993
6 18 2 -2.9382 0.4705
6 18 3 -2.3473 -0.6664
6 18 4 -4.2441 0.6042
6 18 5 -5.8572 0.0740
6 18 6 0.0859 -0.7622
6 18 7 -3.3650 -0.2622
6 18 8 1.9873 -0.8168
6 18 9 -1.4643 0.8625
6 18 10 -0.4323 -0.1189
6 18 11 2.2693 1.1739
6 18 12 0.4126 -0.4148
6 19 0 -1.4260 -0.8423
6 19 1 3.3783 0.7376
6 19 2 2.2867 0.5122
6 19 3 2.6386 -0.0471
6 19 4 -0.6975 0.4039
6 19 5 1.8289 0.2460
6 19 6 1.3077 0.9424
6 19 7 -1.5609 0.1803
6 19 8 0.7170 -0.5814
6 19 9 -2.0130 0.4589
6 19 10 2.7622 -0.5223
6 19 11 1.6485 1.2490
6 19 12 -3.2621 -0.3962
6 20 0 0.0028 -0.0770
6 20 1 -2.5937 0.6494
6 20 2 -1.3245 -0.4944
6 20 3 -0.4553 -0.2731
6 20 4 1.4888 -0.1688
6 20 5 2.0087 -0.3615
6 20 6 -0.5690 1.0830
6 20 7 -0.0039 0.0561
6 20 8 -2.7946 0.3127
6 20 9 0.8670 -0.4688
6 20 10 -0.7070 0.3472
6 20 11 1.2431 0.3484
6 21 0 -0.0087 0.7013
6 21 1 1.4201 0.5233
6 21 2 -3.2883 0.3763
6 21 3 0.8305 0.6455
6 21 4 0.2539 0.2025
6 21 5 -4.5396 -0.6634
6 21 6 0.5951 0.0301
6 21 7 -1.6401 -0.2003
6 21 8 1.7881 0.3394
6 21 9 0.8260 -1.7714
6 21 10 -3.2647 -0.1951
6 22 0 -3.6570 -1.2445
6 22 1 4.5770 -0.5124
6 22 2 -3.1454 -0.9537
6 22 3 6.7190 0.9763
6 22 4 -2.3362 0.0527
6 22 5 2.0881 0.2280
6 22 6 3.1849 0.2787
6 22 7 0.1256 0.3031
6 22 8 3.8365 2.0869
6 22 9 -1.9000 -0.5265
6 23 0 -0.6908 0.4647
6 23 1 1.3172 0.1546
6 23 2 -0.8845 -0.1662
6 23 3 0.8778 -0.0184
6 23 4 -3.6301 -0.2686
6 23 5 2.6165 0.1565
6 23 6 -0.6018 -1.2801
6 23 7 -3.0588 -1.4311
6 23 8 -0.5110 0.4149
6 24 0 1.7208 0.2020
6 24 1 -2.3576 1.0221
6 24 2 -1.0937 0.0627
6 24 3 -3.5979 -0.7059
6 24 4 -0.4720 0.2652
6 24 5 1.3091 0.6082
6 24 6 -1.9515 1.4001
6 24 7 2.5809 -0.3474
6 25 0 1.7911 -0.4629
6 25 1 2.4683 -0.0809
6 25 2 3.6742 0.2650
6 25 3 1.1587 -0.0398
6 25 4 4.2811 -0.3607
6 25 5 -3.0575 -0.6282
6 25 6 -2.7370 1.3748
6 26 0 -3.7595 -0.1701
6 26 1 2.6425 -1.2960
6 26 2 0.5057 0.3823
6 26 3 2.2706 0.4411
6 26 4 1.0608 0.0591
6 26 5 0.5228 -0.7052
6 27 0 -1.0422 0.4117
6 27 1 0.5934 -1.3843
6 27 2 -1.4341 0.6481
6 27 3 0.3320 -1.3011
7 0 0 22.5514 1.9204
7 0 2 -1.4053 7.2865
7 0 4 -1.1781 1.8015
7 0 6 6.8673 0.0955
7 0 8 0.3726 -0.2132
7 0 10 3.1264 0.2555
7 0 12 4.1596 -2.9216
7 0 14 4.9795 -1.3665
7 0 16 7.1749 3.6489
7 1 0 18.5650 7.6123
7 1 1 -12.5971 -5.7196
7 1 2 2.1794 0.5341
7 1 3 -10.4499 -7.0175
7 1 4 -11.6824 3.6980
7 1 5 -5.4503 -1.8962
7 1 6 -8.6202 0.4694
7 1 7 -2.8795 4.4190
7 1 8 3.9387 -2.5037
7 1 9 -2.4211 3.9173
7 1 10 2.1215 2.1729
7 1 11 -4.0854 2.3130
7 1 12 -0.9008 -2.4811
7 1 13 -2.7240 -0.1659
7 1 14 -2.0033 -0.2189
7 1 15 -1.8187 -4.5407
7 1 16 -0.6166 -2.5000
7 2 0 2.4229 1.9845
7 2 1 2.4812 8.6238
7 2 2 20.7551 -1.0987
7 2 3 6.4365 -5.4472
7 2 4 11.8928 3.2213
7 2 5 8.5374 -0.4236
7 2 6 -2.8929 0.9135
7 2 7 2.7471 -5.2584
7 2 8 2.4824 0.7808
7 2 9 -0.6291 1.5297
7 2 10 3.5130 -1.2084
7 2 11 -1.1344 -1.3642
7 2 12 2.6546 -0.2066
7 2 13 -0.8450 4.2286
7 2 14 0.4799 0.0368
7 2 15 4.0677 2.5685
7 2 16 -2.6205 -0.6660
7 3 0 -22.4006 -6.2814
7 3 1 -8.7197 3.9118
7 3 2 -9.5046 -0.5286
7 3 3 -10.1510 2.8708
7 3 4 -0.4229 -0.0501
7 3 5 -8.1395 1.2512
7 3 6 0.4789 1.3738
7 3 7 -3.5915 0.1498
7 3 8 -4.2056 1.6394
7 3 9 -3.4510 -0.5531
7 3 10 -0.9374 -1.9136
7 3 11 0.9153 -0.8885
7 3 12 1.9546 0.2925
7 3 13 -0.2584 -2.1337
7 3 14 -2.5888 -2.8266
7 3 15 -0.4567 0.6843
7 3 16 -8.8638 1.1345
7 4 0 10.5490 -0.6833
7 4 1 6.8045 -1.6620
7 4 2 -4.4483 0.5909
7 4 3 4.2891 5.0386
7 4 4 1.8345 -2.5976
7 4 5 -0.0559 -2.5924
7 4 6 9.6091 1.6472
7 4 7 0.7931 2.0887
7 4 8 4.3660 1.1911
7 4 9 0.7088 -2.2979
7 4 10 0.9719 1.8215
7 4 11 0.8123 1.2873
7 4 12 0.7682 -0.4079
7 4 13 1.0636 -2.1472
7 4 14 2.7936 -1.7057
7 4 15 0.7123 -0.9368
7 4 16 1.9110 -0.9576
7 5 0 9.1822 1.9334
7 5 1 -5.8517 0.0058
7 5 2 -2.1957 0.7759
7 5 3 -5.6257 0.3628
7 5 4 -7.7954 -0.0359
7 5 5 -7.0656 0.4566
7 5 6 -4.9066 0.1505
7 5 7 -8.9719 -0.4642
7 5 8 0.4540 -0.3126
7 5 9 -4.4510 -0.1165
7 5 10 -2.2010 0.5200
7 5 11 -3.6422 -1.5327
7 5 12 -5.1053 -1.4142
7 5 13 0.0533 0.4035
7 5 14 0.8946 1.8971
7 5 15 0.0536 -0.4936
7 5 16 2.8341 0.8306
7 6 0 5.7706 1.9292
7 6 1 -1.3015 0.9913
7 6 2 15.6431 -1.7559
7 6 3 3.9067 -1.9663
7 6 5 7.2735 3.3159
7 6 6 4.2212 -0.3969
7 6 7 4.1084 -1.1335
7 6 8 4.6341 2.1469
7 6 9 2.9896 1.0598
7 6 10 3.8754 0.4794
7 6 11 1.4492 -1.8492
7 6 12 -0.8100 -0.2540
7 6 13 0.6941 -0.0883
7 6 14 -4.2522 -1.1130
7 6 15 -0.4970 -2.5692
7 6 16 -1.3879 -0.8357
7 7 0 -7.2607 2.6226
7 7 1 -10.6983 -1.3761
7 7 2 -2.8057 0.4190
7 7 3 -12.3810 -0.0047
7 7 4 -1.8649 -0.2933
7 7 5 -9.2993 0.5792
7 7 6 -3.0195 -2.4216
7 7 7 -3.6105 1.3789
7 7 8 -4.2662 -0.8940
7 7 9 -1.4725 0.2908
7 7 10 -1.9332 0.2727
7 7 11 0.5084 1.2515
7 7 12 -0.4610 1.9795
7 7 13 0.9586 -0.6046
7 7 14 -5.5442 0.5997
7 7 15 3.9967 -0.0964
7 8 0 5.5562 0.5314
7 8 1 0.7004 -1.7941
7 8 2 1.7581 1.6240
7 8 3 0.9433 -0.2131
7 8 4 6.8340 0.5039
7 8 5 1.4138 -0.9979
7 8 6 5.2753 0.3213
7 8 7 1.5158 1.2808
7 8 8 1.2120 -1.1906
7 8 9 1.2716 -0.6994
7 8 10 -0.4991 -1.0145
7 8 11 4.3801 0.4311
7 8 12 1.4633 -1.8199
7 8 13 2.1267 -1.1032
7 8 14 -1.5923 0.9820
7 8 15 2.2441 1.3614
7 9 0 7.2501 -0.6010
7 9 1 0.3623 1.5091
7 9 2 1.7768 1.1234
7 9 3 -1.7518 -1.9012
7 9 4 -4.4282 -0.3263
7 9 5 -3.5385 -0.8228
7 9 6 -3.4457 1.0946
7 9 7 -3.4204 -0.2640
7 9 8 -0.8183 0.5027
7 9 9 -4.0373 0.3213
7 9 10 -5.2907 0.1800
7 9 11 -3.3812 -0.0807
7 9 12 -5.7038 -0.6047
7 9 13 0.4935 -0.0072
7 9 14 0.0156 -0.7092
7 9 15 -0.3482 -0.7606
7 10 0 -4.2066 -0.7860
7 10 1 -6.2000 0.1262
7 10 2 1.0080 0.4367
7 10 3 0.4719 0.3500
7 10 4 0.5702 0.0558
7 10 5 3.6194 -0.9490
7 10 6 2.0391 0.4599
7 10 7 3.5046 -0.5370
7 10 8 3.9208 0.4899
7 10 9 3.1372 0.3712
7 10 10 4.1434 -0.6042
7 10 11 -0.1850 -0.4300
7 10 12 -1.0132 1.0110
7 10 13 0.5208 0.5948
7 10 14 -0.0019 0.1749
7 10 15 -2.0778 -1.0107
7 11 0 1.2339 -0.7950
7 11 1 1.8190 -1.6092
7 11 2 -2.4922 -1.2333
7 11 3 -1.0190 0.7363
7 11 4 -1.3740 1.0579
7 11 5 -2.7558 -0.6713
7 11 6 -2.3605 0.4374
7 11 7 -3.6979 -0.2807
7 11 8 -3.1141 -0.1342
7 11 9 -2.6918 0.4218
7 11 10 2.4419 0.1224
7 11 11 -2.5474 -0.1415
7 11 12 1.3938 0.0760
7 11 13 -4.1934 -0.6325
7 11 14 -0.5523 0.2254
7 12 0 0.7284 0.0102
7 12 1 2.6352 1.1306
7 12 2 -2.2856 -1.4303
7 12 3 1.0879 -1.0934
7 12 4 1.4141 -0.0945
7 12 5 0.6419 -0.4476
7 12 6 2.8037 -0.3728
7 12 7 0.3737 -0.8943
7 12 8 1.8661 -0.1050
7 12 9 -0.3403 0.3732
7 12 10 1.6429 0.6282
7 12 11 1.1091 0.0280
7 12 12 5.6554 -0.7224
7 12 13 -0.9226 -0.6689
7 12 14 3.2916 0.6414
7 13 0 -1.7667 -0.0831
7 13 1 -0.3910 1.9259
7 13 2 0.5608 -0.2475
7 13 3 1.3613 0.0706
7 13 4 -1.0631 -0.7442
7 13 5 -0.1041 0.9195
7 13 6 0.6284 -0.4588
7 13 7 -2.8302 -0.1722
7 13 8 2.4423 0.3242
7 13 9 -4.1019 -0.8256
7 13 10 -4.1099 0.1962
7 13 11 -5.6654 -0.0969
7 13 12 -3.6248 1.3285
7 13 13 -4.9895 0.5110
7 13 14 -2.3650 -0.1291
7 14 0 0.1811 0.3643
7 14 1 -5.2734 -1.1186
7 14 2 0.3837 0.2732
7 14 3 -4.5407 0.5599
7 14 4 -4.4099 -1.0006
7 14 5 -2.4643 0.6094
7 14 6 -0.9142 -0.3321
7 14 7 -2.0389 0.9395
7 14 8 4.1791 -0.4952
7 14 9 -0.3657 -0.1956
7 14 10 5.4536 -1.1899
7 14 11 2.2639 0.1526
7 14 12 2.2257 0.0971
7 14 13 2.8336 -0.3625
7 15 0 5.3352 0.4776
7 15 1 -1.3376 -0.7477
7 15 2 5.7607 0.5282
7 15 3 0.0877 0.2243
7 15 4 3.0614 -0.6740
7 15 5 0.6746 -0.3542
7 15 6 0.8099 0.1374
7 15 7 -1.4368 0.7082
7 15 8 -0.3778 -0.0995
7 15 9 -5.0825 0.5862
7 15 10 2.6688 -0.0125
7 15 11 -2.6145 0.8476
7 15 12 0.3134 -1.3012
7 15 13 1.8680 1.4135
7 16 0 1.5540 -0.2201
7 16 1 -4.5999 -0.3262
7 16 2 0.6356 0.4499
7 16 3 -2.0049 0.0632
7 16 4 4.7740 0.6007
7 16 5 0.3042 -0.2263
7 16 6 1.5840 -0.5990
7 16 7 0.5226 0.0602
7 16 8 0.0254 -0.5452
7 16 9 0.4090 0.3146
7 16 10 -0.0486 -0.1370
7 16 11 -2.1333 -0.3156
7 16 12 -1.9917 -1.3868
7 17 0 -0.4451 0.2889
7 17 1 -1.4538 -0.3479
7 17 2 -3.9902 -0.2156
7 17 3 -3.9677 -0.9186
7 17 4 -2.9393 0.6993
7 17 5 -4.0847 -0.0947
7 17 6 -0.3455 -0.6214
7 17 7 -1.5763 0.0616
7 17 8 1.4743 0.1003
7 17 9 2.2303 0.6304
7 17 10 -2.1608 0.2831
7 17 11 1.6187 -0.0057
7 17 12 0.4442 -0.4377
7 18 0 0.8421 -0.2103
7 18 1 2.8618 0.6458
7 18 2 3.0906 0.5366
7 18 3 2.7310 -0.5443
7 18 4 -2.4058 0.8118
7 18 5 0.7671 0.1851
7 18 6 -0.9903 0.2447
7 18 7 -0.1630 -0.4053
7 18 8 -0.7520 -0.4964
7 18 9 0.7762 -0.2049
7 18 10 -1.7668 -0.1933
7 18 11 2.3262 0.3322
7 19 0 1.0361 -0.4112
7 19 1 -2.8202 0.6190
7 19 2 1.7633 0.3544
7 19 3 -0.9745 -0.1130
7 19 4 -0.3808 0.1929
7 19 5 1.1668 0.1583
7 19 6 -0.5203 1.2225
7 19 7 0.0949 0.0972
7 19 8 -2.9116 0.3846
7 19 9 -1.5261 -0.1396
7 19 10 -0.2738 0.1581
7 19 11 0.0111 0.0530
7 20 0 5.6886 0.0792
7 20 1 -3.4128 0.6112
7 20 2 -0.0448 -0.1361
7 20 3 -1.2442 0.4716
7 20 4 2.7234 -0.7096
7 20 5 -0.4416 -0.8016
7 20 6 1.0269 0.3977
7 20 7 1.2538 -0.1313
7 20 8 0.7160 0.6472
7 20 9 1.1000 -0.7180
7 20 10 3.5062 -0.1298
7 21 0 3.2095 -0.1676
7 21 1 -4.8756 -0.3584
7 21 2 0.5289 -0.3169
7 21 3 -0.8408 0.9855
7 21 4 1.5315 -0.0212
7 21 5 -3.5673 -0.0068
7 21 6 0.7667 0.1059
7 21 7 -2.7090 -0.2882
7 21 8 2.0697 0.5473
7 21 9 -3.5414 -0.8204
7 22 0 3.6667 0.0789
7 22 1 -2.7542 -0.1054
7 22 2 6.4398 -0.4158
7 22 3 -1.8321 0.5781
7 22 4 -0.2493 0.1568
7 22 5 0.8991 0.5635
7 22 6 -0.3771 -0.6746
7 22 7 -1.1052 -0.4763
7 22 8 2.3868 0.5031
7 23 0 1.6107 0.8301
7 23 1 -4.8578 -0.0843
7 23 2 4.2397 0.0922
7 23 3 -8.3963 -0.4633
7 23 4 0.4035 0.0091
7 23 5 1.1197 1.5520
7 23 6 0.3222 -0.3744
7 23 7 0.8998 1.4350
7 24 0 2.9228 0.1387
7 24 1 1.4028 0.5421
7 24 2 3.2804 0.8876
7 24 3 0.8219 -0.2195
7 24 4 3.6003 -0.9443
7 24 5 -0.7288 0.1834
7 24 6 -2.1105 -1.1433
7 25 0 -2.1070 -0.1677
7 25 1 0.1634 -1.2736
7 25 2 -1.8490 0.3953
7 25 3 2.3992 0.0417
7 25 4 0.4276 -0.5912
7 25 5 -3.1699 0.4594
7 26 0 -2.4210 0.7572
7 26 1 3.0175 -0.8979
7 26 2 -0.1345 0.1801
7 26 3 4.8953 0.6495
7 27 0 -0.7013 0.2174
8 0 0 1.8989 2.3335
8 0 2 -12.6557 4.6168
8 0 4 -15.7029 2.6718
8 0 6 2.6908 3.6573
8 0 8 3.7226 -2.3443
8 0 10 -2.5327 2.5551
8 0 12 -2.8656 -5.8083
8 0 14 -3.6898 -1.6513
8 1 0 2.8612 2.5051
8 1 1 11.4902 3.6091
8 1 2 14.3399 1.0433
8 1 3 7.1419 -8.7412
8 1 4 10.6187 0.3852
8 1 5 -0.4270 -2.3296
8 1 6 -2.3591 2.2549
8 1 7 -2.8070 -0.7564
8 1 8 3.5904 -2.3216
8 1 9 1.7736 2.9813
8 1 10 2.2423 1.5388
8 1 11 1.9239 2.3912
8 1 12 -2.4108 -1.5765
8 1 13 1.7802 1.6575
8 1 14 -1.3225 -0.8079
8 1 15 2.7576 -0.2074
8 2 0 -22.2111 -3.7482
8 2 1 -4.8620 8.8599
8 2 2 -9.6711 -2.2705
8 2 3 -10.7148 0.1753
8 2 4 5.2414 2.9608
8 2 5 -8.5435 -0.7846
8 2 6 -1.9176 0.8049
8 2 7 -3.4570 -3.4293
8 2 8 -5.6130 3.4536
8 2 9 0.0074 -3.1719
8 2 10 -2.3063 -3.1791
8 2 11 2.3523 -0.5686
8 2 12 -0.0821 0.9807
8 2 13 -1.0485 1.4991
8 2 14 -0.5945 -1.4135
8 2 15 -3.1340 3.7715
8 3 0 0.0106 -3.3095
8 3 1 5.0320 -0.8500
8 3 2 -1.4530 -1.5811
8 3 3 1.0858 5.0892
8 3 4 6.4368 -0.0197
8 3 5 -2.1015 -0.0846
8 3 6 11.4223 0.0406
8 3 7 2.8828 1.9657
8 3 8 -0.9628 2.5123
8 3 9 1.4406 -1.4111
8 3 10 -4.2332 -0.5854
8 3 11 1.8657 -1.2936
8 3 12 1.4221 0.2813
8 3 13 1.6898 -3.6499
8 3 14 3.2463 -2.3632
8 3 15 -0.0720 -1.5795
8 4 0 6.9853 1.7597
8 4 1 -3.7821 -2.6385
8 4 2 -4.8393 1.1614
8 4 4 -10.4677 -1.9846
8 4 5 -5.1774 -0.9623
8 4 6 -3.5637 1.7683
8 4 7 -1.9540 -0.2148
8 4 8 -1.0895 -0.0253
8 4 9 -0.5600 -0.3473
8 4 10 -1.7474 2.1393
8 4 11 -3.7311 -0.8835
8 4 12 -2.3096 -0.7117
8 4 13 -1.8701 -0.3981
8 4 14 0.3446 0.6981
8 4 15 -2.2582 -1.3320
8 5 0 6.3343 2.8406
8 5 1 3.9449 0.9147
8 5 2 10.9606 0.8164
8 5 3 5.1487 -1.9250
8 5 4 5.0117 -0.1752
8 5 5 6.2858 2.1774
8 5 6 -2.7267 -0.0147
8 5 7 1.8548 -1.2802
8 5 8 1.7703 -0.1898
8 5 9 2.0906 0.6484
8 5 10 5.7564 0.3676
8 5 11 -1.0219 -2.5836
8 5 12 -0.0983 -0.8730
8 5 13 -1.1434 -0.5435
8 5 14 -1.6468 2.0784
8 5 15 -0.0618 -0.5856
8 6 0 -14.2409 2.4382
8 6 1 -4.9842 -0.4125
8 6 2 -6.0777 -1.3074
8 6 3 -5.9688 -1.4827
8 6 4 -2.1441 -0.1000
8 6 5 -1.2210 1.8036
8 6 6 -4.0147 -0.2715
8 6 7 0.7086 0.5516
8 6 8 -3.6936 1.5535
8 6 9 -2.2881 0.2990
8 6 10 0.0794 0.6020
8 6 11 -3.1108 0.0887
8 6 12 2.6122 0.7268
8 6 13 -1.9993 -1.6844
8 6 14 -0.5984 -0.6388
8 6 15 -1.3185 -1.2170
8 7 0 -1.1773 1.4698
8 7 1 6.3596 -2.3015
8 7 2 -2.7148 2.0057
8 7 3 4.1302 0.4471
8 7 4 2.5988 -0.1169
8 7 5 0.7708 -1.3196
8 7 6 3.5726 -1.2945
8 7 7 2.1026 1.5850
8 7 8 0.5490 -1.6661
8 7 9 0.6648 -0.8407
8 7 10 -0.1633 -0.4523
8 7 11 -0.2304 1.1300
8 7 12 2.5021 1.4230
8 7 13 -2.3032 -0.8591
8 7 14 -0.1815 0.0279
8 8 0 3.4938 -1.2243
8 8 1 1.2002 -0.9397
8 8 2 -5.5056 1.0558
8 8 3 -1.0090 -0.9767
8 8 4 -6.1019 1.3816
8 8 5 -2.6916 -1.1123
8 8 6 -3.6583 0.6457
8 8 7 -2.8755 0.0865
8 8 8 -2.1262 -0.2561
8 8 9 -2.9973 -0.2876
8 8 10 -2.0244 -1.2013
8 8 11 -0.8993 -0.8209
8 8 12 0.4736 -1.4238
8 8 13 -1.0563 -0.2106
8 8 14 2.6104 -0.0831
8 9 0 -1.4149 -0.8916
8 9 1 -0.4765 2.0295
8 9 2 4.2939 -0.4801
8 9 3 2.5042 -1.7718
8 9 4 2.7082 0.1907
8 9 5 4.1776 -0.2621
8 9 6 2.0430 0.4386
8 9 7 4.0374 -0.2708
8 9 8 4.2413 1.7268
8 9 9 1.4233 1.1700
8 9 10 1.8816 0.7122
8 9 11 -1.9608 -0.8612
8 9 12 -2.1040 -0.4801
8 9 13 -0.8640 0.2880
8 9 14 0.1898 -1.2148
8 10 0 -4.1367 -0.7261
8 10 1 -3.1386 0.2999
8 10 2 -0.7691 -0.1609
8 10 3 -4.1772 1.0193
8 10 4 -0.8427 -0.4012
8 10 5 -4.0938 -0.4427
8 10 6 -2.8877 0.3640
8 10 7 -2.7679 -0.6972
8 10 8 -3.5191 -0.5817
8 10 9 -0.9763 -0.5273
8 10 10 -0.3188 0.0297
8 10 11 -3.2401 -0.0114
8 10 12 -2.5517 0.5869
8 10 13 -1.5007 1.3534
8 10 14 -2.2276 0.1649
8 11 0 1.5303 -1.3653
8 11 1 3.0565 -1.1854
8 11 2 -1.8490 -1.8173
8 11 3 0.4757 0.5962
8 11 4 1.6062 -0.4088
8 11 5 0.3721 -0.2463
8 11 6 3.5309 0.9172
8 11 7 1.2306 -0.1622
8 11 8 0.4693 0.1019
8 11 9 3.9331 -0.2072
8 11 10 2.8633 0.7263
8 11 11 5.8443 0.1487
8 11 12 1.9216 -1.2620
8 11 13 3.0387 0.3136
8 12 0 -0.1333 0.9582
8 12 1 1.3268 1.7599
8 12 2 -0.6499 -1.3217
8 12 3 0.5564 -0.2224
8 12 4 0.2482 -0.8042
8 12 5 -0.1111 0.0173
8 12 6 -0.1239 -0.7762
8 12 7 -1.5503 -0.9017
8 12 8 -3.2276 0.4649
8 12 9 -3.7445 -0.2788
8 12 10 -8.6925 0.3789
8 12 11 0.0335 0.9379
8 12 12 -5.5793 -0.4299
8 12 13 1.1127 0.3217
8 13 0 -5.2296 0.0568
8 13 1 -2.3441 0.4538
8 13 2 -2.8858 0.2129
8 13 3 -2.6853 0.6451
8 13 4 -2.6013 -0.5481
8 13 5 -3.0866 1.0149
8 13 6 -1.2445 -0.4899
8 13 7 0.5813 0.1669
8 13 8 4.3647 0.7714
8 13 9 3.5338 -0.7684
8 13 10 0.3367 -1.4158
8 13 11 2.8313 0.2059
8 13 12 -2.3151 -0.4365
8 13 13 2.8805 0.8035
8 14 0 1.6209 0.3010
8 14 1 2.6485 -2.0218
8 14 2 2.2197 0.6991
8 14 3 1.7282 -0.1704
8 14 4 2.1783 -1.0437
8 14 5 0.2696 0.2773
8 14 6 0.7413 -0.3781
8 14 7 -0.4856 0.9315
8 14 8 -2.2233 -0.0034
8 14 9 -0.3868 0.7944
8 14 10 -0.7053 -0.7948
8 14 11 -1.2664 0.6521
8 14 12 -0.9918 -0.4837
8 15 0 -2.1732 0.8246
8 15 1 0.6535 -0.3546
8 15 2 -2.4781 0.9067
8 15 3 0.3051 -0.1635
8 15 4 -1.0500 0.2090
8 15 5 0.8204 -0.0691
8 15 6 -0.6749 -0.2575
8 15 7 2.1344 -0.2573
8 15 8 -2.4733 -0.7618
8 15 9 2.2487 0.0296
8 15 10 1.9238 0.7732
8 15 11 0.6200 -0.1828
8 15 12 0.4000 -0.3276
8 16 0 -3.6253 0.0355
8 16 1 0.3769 -0.6069
8 16 2 -4.4866 -0.1254
8 16 3 -1.1022 -0.5088
8 16 4 -1.4524 0.6306
8 16 5 1.7547 0.0640
8 16 6 -3.1633 -0.0587
8 16 7 3.2621 0.4915
8 16 8 -4.6414 0.0567
8 16 9 0.8234 -0.1425
8 16 10 -3.8611 1.3662
8 16 11 -0.1445 -1.6422
8 17 0 -3.2068 0.3002
8 17 1 4.4402 -0.0029
8 17 2 -2.7746 0.1201
8 17 3 0.8963 -0.4945
8 17 4 -2.7885 0.3126
8 17 5 -0.6680 -0.6308
8 17 6 -3.9018 0.0797
8 17 7 1.7306 -0.4520
8 17 8 -0.4237 0.1163
8 17 9 3.7768 -0.6985
8 17 10 -0.5862 0.4940
8 17 11 1.1568 -0.7583
8 18 0 -3.4456 -0.3662
8 18 1 3.0238 1.1511
8 18 2 -0.0865 0.2245
8 18 3 2.0363 0.2658
8 18 4 -1.0558 0.4650
8 18 5 0.6558 -0.0246
8 18 6 -0.4300 0.9725
8 18 7 -0.0048 -0.4007
8 18 8 -1.2448 0.2269
8 18 9 -0.8817 0.0412
8 18 10 -1.5233 -0.6307
8 19 0 -1.1721 -1.1110
8 19 1 1.0106 0.8750
8 19 2 -1.2794 -0.6333
8 19 3 0.7911 0.4932
8 19 4 0.3280 0.0958
8 19 5 0.1203 -0.2916
8 19 6 2.7862 1.1380
8 19 7 -0.8638 -0.0782
8 19 8 1.7494 0.8819
8 19 9 -1.6093 0.7438
8 20 0 -0.3471 0.1840
8 20 1 -1.3700 0.4468
8 20 2 -4.0034 -0.4609
8 20 3 -0.0181 0.5211
8 20 4 -1.1015 -0.5021
8 20 5 -1.2839 -1.0023
8 20 6 -0.0851 -0.4712
8 20 7 -2.1245 -1.1142
8 20 8 0.0573 -0.2877
8 20 9 -2.7906 0.2019
8 21 0 -1.3606 0.6034
8 21 1 1.4717 -0.4636
8 21 2 -0.8554 0.2225
8 21 3 1.3195 0.7469
8 21 4 -1.0560 0.3215
8 21 5 -0.3249 1.4178
8 21 6 -1.7130 0.3469
8 21 7 -0.5396 0.6448
8 21 8 1.8949 -0.3037
8 22 0 -5.8275 1.0370
8 22 1 3.6624 -0.2325
8 22 2 -0.8455 -0.2249
8 22 3 -0.4257 0.2583
8 22 4 -1.7570 -0.9215
8 22 5 2.8253 1.9582
8 22 6 -1.8405 -1.2408
8 22 7 2.1084 2.1675
8 23 0 -1.5672 0.7302
8 23 1 6.0771 -0.3942
8 23 2 0.0717 0.4557
8 23 3 0.8762 0.2199
8 23 4 0.4190 -1.0910
8 23 5 -0.0520 0.6478
8 23 6 -0.4248 -2.5320
8 24 0 -1.7428 -0.3236
8 24 1 -0.9793 -0.3474
8 24 2 -4.1956 0.7939
8 24 3 1.1330 -0.4026
8 24 4 -0.2078 0.6145
8 25 0 2.3126 0.1780
8 25 1 -0.1466 0.4712
8 25 2 2.9233 0.5599
8 25 3 2.7456 -0.8187
8 26 0 -1.8314 -0.9728
9 0 0 11.9419 -0.0271
9 0 2 13.6228 2.9745
9 0 4 -6.1510 -0.1477
9 0 6 -6.8689 6.3878
9 0 8 2.0314 -2.8134
9 0 10 1.9972 3.2013
9 0 12 0.2952 -5.4339
9 0 14 -0.9516 -3.4019
9 1 0 -2.1102 -1.7294
9 1 1 -8.9040 8.4548
9 1 2 -1.9919 0.3762
9 1 3 -3.4820 -4.2947
9 1 4 2.3916 -0.1023
9 1 5 3.0040 -2.9277
9 1 6 -8.1053 1.4831
9 1 7 1.0769 -1.6753
9 1 8 -1.8696 -0.5609
9 1 9 -0.1715 -1.2409
9 1 10 2.9805 -0.9287
9 1 11 -0.3273 3.0226
9 1 12 -0.3104 1.6769
9 1 13 -1.9200 1.5013
9 1 14 -0.1167 -1.2204
9 2 0 0.0199 -3.7103
9 2 1 2.7594 4.3035
9 2 2 -5.5290 -4.3088
9 2 3 7.0749 5.2473
9 2 4 -0.1325 2.6135
9 2 5 6.5165 -1.2999
9 2 6 -2.3790 -0.7809
9 2 7 1.5079 -0.1827
9 2 8 -4.7129 4.2387
9 2 9 -2.0838 -4.2995
9 2 10 -3.0236 -3.7675
9 2 11 0.3613 -1.6750
9 2 12 0.6870 -0.0407
9 2 13 0.1047 0.0348
9 2 14 4.4193 -1.2658
9 3 0 -1.3360 0.2698
9 3 1 -0.3011 -3.7618
9 3 2 -9.7325 -1.7522
9 3 3 1.4210 3.6853
9 3 4 -14.2997 -0.9643
9 3 5 0.9657 1.5754
9 3 6 1.7009 -0.1437
9 3 7 1.9906 2.1624
9 3 8 3.3881 0.3317
9 3 9 -0.8148 1.0826
9 3 10 -2.3579 0.7067
9 3 11 -0.8133 -2.6046
9 3 12 -1.9535 -0.7038
9 3 13 -0.6325 -2.4767
9 3 14 -1.0509 -1.2629
9 4 0 3.3337 2.2722
9 4 1 8.6018 0.0434
9 4 2 3.7827 1.5751
9 4 3 9.8362 -0.9367
9 4 4 -5.6391 -2.0317
9 4 5 3.8364 0.5196
9 4 6 -3.8042 0.9420
9 4 7 -1.5688 -1.7620
9 4 8 1.0391 -1.7314
9 4 9 0.2013 1.7848
9 4 10 2.3845 1.4667
9 4 11 -0.2287 -0.6071
9 4 12 -0.6283 -0.4325
9 4 13 -0.1755 0.4814
9 4 14 -1.3133 0.6587
9 5 0 -9.0718 1.2795
9 5 1 -2.7998 0.8984
9 5 2 -3.9314 -0.4165
9 5 3 -1.3804 -1.7185
9 5 4 1.6910 0.3060
9 5 5 0.8361 2.2456
9 5 6 -1.1493 -0.1018
9 5 7 -1.2960 0.6188
9 5 8 -1.5299 -0.0126
9 5 9 0.7139 0.2192
9 5 10 0.0730 -0.8798
9 5 11 0.1045 -1.3027
9 5 12 -0.5314 -1.4590
9 5 13 -1.6404 -1.2440
9 5 14 -1.7499 0.1042
9 6 0 -1.8125 1.3009
9 6 1 1.6856 -0.8443
9 6 2 -2.9003 -0.4493
9 6 3 0.7270 -0.3401
9 6 4 2.4331 -0.7305
9 6 5 -0.0091 -0.6103
9 6 6 1.9964 -0.6333
9 6 7 0.8368 1.6554
9 6 8 -1.8095 0.1382
9 6 9 1.2101 -0.5832
9 6 10 -5.2167 -0.0179
9 6 11 -0.1311 1.8159
9 6 12 -0.1875 -0.0498
9 6 13 -1.3299 0.1385
9 7 0 2.5574 -1.3893
9 7 1 -0.5497 -1.9192
9 7 2 -3.5571 2.1329
9 7 3 -2.2746 0.4579
9 7 4 -4.5115 0.4153
9 7 5 -3.7447 -0.9685
9 7 6 -1.2885 -0.5117
9 7 7 -1.7501 1.2719
9 7 8 -1.0694 -1.6891
9 7 9 1.2275 -0.7665
9 7 10 -2.5751 -1.2448
9 7 11 2.3595 0.3498
9 7 12 -1.0179 -0.2016
9 7 13 -0.6478 0.7454
9 8 0 3.7638 -1.7486
9 8 1 1.7265 0.6576
9 8 2 4.5207 -0.9260
9 8 3 3.4527 -1.2486
9 8 4 2.1224 1.6635
9 8 5 4.5713 -0.2451
9 8 6 2.5986 0.1003
9 8 7 3.6873 -0.6799
9 8 8 1.8651 1.2410
9 8 9 0.5245 0.9854
9 8 10 0.5172 -0.6937
9 8 11 0.5799 -0.8933
9 8 12 -0.4964 -1.7199
9 8 13 -0.7929 0.5482
9 9 0 -6.3777 -0.1547
9 9 1 -4.3184 2.1651
9 9 2 -1.4144 -1.7222
9 9 3 -2.2043 -0.9822
9 9 4 -1.8249 -0.2165
9 9 5 -3.6825 0.2392
9 9 6 -3.1219 0.1904
9 9 7 -3.2806 -0.7170
9 9 8 -2.1330 1.1805
9 9 9 -2.9578 0.4282
9 9 10 -1.3939 0.4333
9 9 11 -4.1113 -0.4769
9 9 12 -1.8931 -0.8901
9 9 13 -2.6735 0.8919
9 10 0 1.4642 -1.0978
9 10 1 1.8006 -0.0474
9 10 2 -1.0963 -0.1338
9 10 3 1.5887 1.3819
9 10 4 -0.0761 -1.3894
9 10 5 1.1349 -0.4016
9 10 6 2.2587 1.2139
9 10 7 1.2261 -0.1456
9 10 8 2.1908 -0.8702
9 10 9 4.0784 -0.4266
9 10 10 3.2667 0.2010
9 10 11 -0.3471 0.8361
9 10 12 2.0599 0.5589
9 10 13 -1.4987 0.2996
9 11 0 -0.4358 -0.7351
9 11 1 0.6922 -0.8637
9 11 2 -2.0897 -1.3020
9 11 3 0.9054 0.4617
9 11 4 -1.0681 -0.9508
9 11 5 2.8288 -0.5050
9 11 6 -0.4572 0.5977
9 11 7 -0.7538 -0.0796
9 11 8 -3.2000 -0.2945
9 11 9 -2.3138 -0.1252
9 11 10 -0.9581 -0.4621
9 11 11 -0.8078 0.2786
9 11 12 2.1189 -0.7297
9 12 0 0.0103 1.4852
9 12 1 -1.5182 0.6841
9 12 2 -0.1836 -0.8153
9 12 3 -3.1931 0.1378
9 12 4 -1.8093 -0.0152
9 12 5 -1.3015 0.5952
9 12 6 -2.8071 -1.0834
9 12 7 2.4816 -0.0964
9 12 8 0.3852 0.5271
9 12 9 -1.1635 0.2698
9 12 10 -0.7261 -0.0549
9 12 11 -1.8554 0.4150
9 12 12 1.9878 0.8571
9 13 0 1.0050 0.3069
9 13 1 -1.5790 -0.6985
9 13 2 0.6662 0.7208
9 13 3 1.3906 0.0292
9 13 4 0.9286 -0.5129
9 13 5 0.0013 0.5509
9 13 6 -0.7970 -0.9652
9 13 7 0.1689 0.3757
9 13 8 1.0820 0.3995
9 13 9 -0.5304 -0.3906
9 13 10 0.5991 -0.6435
9 13 11 -3.5896 -1.3721
9 14 0 2.6212 0.1771
9 14 1 -1.8732 -1.4237
9 14 2 0.7966 0.6786
9 14 3 1.2467 -0.4397
9 14 4 -2.2214 -0.2339
9 14 5 1.7302 0.5018
9 14 6 0.8422 0.1322
9 14 7 0.4341 0.5749
9 14 8 1.7443 0.0970
9 14 9 2.7854 0.3752
9 14 10 3.3697 1.1898
9 14 11 -0.4672 -0.8622
9 15 0 -0.6033 0.3944
9 15 1 -2.2810 0.4115
9 15 2 -1.3637 0.1590
9 15 3 -0.7754 -0.7788
9 15 4 -2.7860 0.9031
9 15 5 1.4060 -0.6902
9 15 6 -1.9480 0.4580
9 15 7 -2.3861 -0.9184
9 15 8 -3.4534 -0.3223
9 15 9 -4.4802 -1.1332
9 15 10 -0.6747 1.1193
9 15 11 0.4271 -0.9964
9 16 0 0.8388 -0.4102
9 16 1 -1.5890 0.0091
9 16 2 -0.7971 -0.2102
9 16 3 -3.7385 -0.7361
9 16 4 0.5172 0.8669
9 16 5 -2.1150 -0.9140
9 16 6 0.1032 0.9900
9 16 7 1.4916 0.4450
9 16 8 2.1298 0.3570
9 16 9 0.7754 -0.2530
9 16 10 0.8634 0.8041
9 17 0 1.0680 -0.7627
9 17 1 0.0987 0.5601
9 17 2 1.7049 0.5444
9 17 3 -0.4079 0.0349
9 17 4 3.8868 0.2976
9 17 5 -3.4673 -1.2671
9 17 6 3.1031 0.4191
9 17 7 -2.9233 -0.1481
9 17 8 1.8018 -0.2849
9 17 9 -0.9037 0.6541
9 18 0 0.5725 -0.6350
9 18 1 -2.6659 1.0633
9 18 2 2.1358 -0.2535
9 18 3 -2.2067 0.7999
9 18 4 0.6275 0.3128
9 18 5 -3.9029 0.5869
9 18 6 2.7852 0.1538
9 18 7 -3.0862 0.0025
9 18 8 2.4972 -0.1850
9 18 9 1.2364 0.8435
9 19 0 1.0939 0.3665
9 19 1 -2.7563 0.2138
9 19 2 0.6089 -1.1133
9 19 3 -1.0592 0.3266
9 19 4 -0.1624 -0.3852
9 19 5 0.3523 0.3826
9 19 6 0.9919 -0.4745
9 19 7 -1.6852 -0.7141
9 19 8 -1.3602 1.0990
9 20 0 0.1148 0.8719
9 20 1 -1.9515 0.0737
9 20 2 -2.6956 0.1225
9 20 3 -1.2464 1.1525
9 20 4 -3.8379 -0.4632
9 20 5 1.6772 1.4062
9 20 6 -4.0012 0.3042
9 20 7 2.9413 -0.5155
9 21 0 -1.0109 0.2330
9 21 1 3.6737 -0.0237
9 21 2 -0.6906 0.0637
9 21 3 3.7332 0.1554
9 21 4 -0.5219 -1.5865
9 21 5 4.1513 0.6655
9 21 6 -3.6732 0.3455
9 22 0 -1.6964 -0.1144
9 22 1 3.1361 -0.2387
9 22 2 -2.2385 0.4046
9 22 3 1.3413 0.0575
9 22 4 -3.6216 0.4600
9 22 5 -0.2462 -0.1485
9 23 0 -0.2348 0.8174
9 23 1 -1.3886 -0.6863
9 23 2 -1.1314 1.6145
9 23 3 0.9502 -1.4367
9 23 4 -0.3696 2.6099
9 24 0 2.6052 -0.6991
9 24 1 -0.8799 -0.4622
9 24 2 0.4831 1.0801
9 25 0 -2.2246 -0.1026
10 0 0 4.7902 -2.4897
10 0 2 6.0901 1.5084
10 0 4 4.1868 -1.0547
10 0 6 0.9059 6.1350
10 0 8 2.4786 -0.8786
10 0 10 2.4955 1.8722
10 0 12 1.3636 -2.8652
10 1 0 3.6005 -2.2829
10 1 1 -2.6505 7.4152
10 1 2 0.9590 -1.6191
10 1 3 -5.4281 1.9649
10 1 4 8.1541 0.1999
10 1 5 -6.6013 -3.4644
10 1 6 -3.3583 -0.8428
10 1 7 -5.8926 -0.5342
10 1 8 -5.3044 1.4963
10 1 9 -3.2585 -4.8843
10 1 10 -1.6495 -1.8634
10 1 11 -1.7928 1.3932
10 1 12 -0.9969 1.1709
10 1 13 -0.0696 3.0398
10 2 0 -2.9425 -1.7006
10 2 1 -3.4709 -0.7170
10 2 2 -2.5544 -4.6426
10 2 3 -4.7063 6.1910
10 2 4 4.8166 1.3621
10 2 5 0.7554 1.0334
10 2 6 7.8767 -1.2894
10 2 7 4.4916 1.2601
10 2 8 3.3271 3.1138
10 2 9 1.4795 -2.6270
10 2 10 0.1271 -1.8948
10 2 11 0.5598 -3.7490
10 2 12 -2.1754 -2.6725
10 2 13 -0.4061 0.8204
10 3 0 1.4421 2.2275
10 3 1 -0.2736 -3.3051
10 3 2 6.5898 0.0980
10 3 3 -4.4280 -0.1238
10 3 4 -3.7490 -2.2616
10 3 5 -6.8898 3.7717
10 3 6 -2.3493 -0.6012
10 3 7 -3.6507 1.0811
10 3 8 -0.9239 -1.3064
10 3 9 -4.4814 2.8029
10 3 10 0.4956 1.8991
10 3 11 -1.9967 -1.7663
10 3 12 0.0862 -0.1508
10 3 13 1.5260 -2.3163
10 4 0 4.3889 1.4638
10 4 1 -3.5848 1.2209
10 4 2 8.0231 1.7030
10 4 3 -0.3987 -2.1090
10 4 4 3.6195 -1.3905
10 4 5 2.3115 0.6955
10 4 6 -0.0413 -0.2350
10 4 7 3.2166 -1.5157
10 4 8 1.3530 -2.0009
10 4 9 1.5614 0.6862
10 4 10 3.1695 -0.8223
10 4 11 -2.1096 0.7586
10 4 12 0.6534 -0.3866
10 4 13 -0.2995 -0.5835
10 5 0 4.3539 0.2438
10 5 1 -9.1004 -0.9606
10 5 2 1.2612 -0.8204
10 5 3 -4.6152 -0.1157
10 5 4 4.8102 0.2925
10 5 5 -0.1598 1.3639
10 5 6 -0.9296 -0.4256
10 5 7 -2.9203 2.4620
10 5 8 -3.6391 0.4162
10 5 9 -2.0933 -0.3154
10 5 10 -3.3708 -1.5451
10 5 11 -1.5513 0.1795
10 5 12 -1.6974 -1.9369
10 6 0 4.5682 -0.0252
10 6 1 -3.1999 -0.9186
10 6 2 -1.6546 0.3870
10 6 3 -4.5087 0.1624
10 6 4 -2.7608 -1.1792
10 6 5 -2.5804 -1.1296
10 6 6 -0.4456 -0.3995
10 6 7 -0.7248 1.5311
10 6 8 2.3454 -0.8072
10 6 9 1.7374 -0.0877
10 6 10 -0.9497 -0.9760
10 6 11 2.4772 1.6392
10 6 12 -3.6644 -1.0294
10 7 0 3.0434 -2.3743
10 7 1 3.4933 -0.6270
10 7 2 5.2170 1.3177
10 7 3 2.6423 0.0843
10 7 4 3.9656 0.9522
10 7 5 2.3067 -0.2529
10 7 6 4.5500 -0.1721
10 7 7 0.7470 -0.2319
10 7 8 2.8111 -1.3432
10 7 9 -2.2557 0.1538
10 7 10 0.3498 -1.5893
10 7 11 2.4433 0.3223
10 7 12 -1.7817 0.4893
10 8 0 -4.1330 -0.9881
10 8 1 -2.0227 0.8515
10 8 2 -0.5645 -2.7281
10 8 3 -2.1188 -1.4863
10 8 4 -1.4065 1.6361
10 8 5 -4.6523 0.2357
10 8 6 -2.1160 0.6285
10 8 7 -3.3471 -0.6740
10 8 8 -1.1114 1.9460
10 8 9 -4.4484 1.3160
10 8 10 -0.6742 -0.5156
10 8 11 -1.9401 -1.6904
10 8 12 -3.0061 -1.3225
10 9 0 0.0161 0.8997
10 9 1 -2.1980 1.6630
10 9 2 -1.1184 -0.7798
10 9 3 0.4051 -0.2330
10 9 4 0.2802 -0.7552
10 9 5 0.7999 -0.2169
10 9 6 2.1556 -0.2718
10 9 7 0.6520 -0.5608
10 9 8 2.5984 -0.2886
10 9 9 0.9553 0.0071
10 9 10 0.3263 1.0488
10 9 11 -1.0062 -0.5041
10 9 12 -1.2218 1.0118
10 10 0 0.5306 -1.6032
10 10 1 -0.4541 -1.1309
10 10 2 1.2860 0.5378
10 10 3 1.5357 0.9163
10 10 4 -0.0495 -1.3999
10 10 5 3.6374 -0.1752
10 10 6 -0.4797 1.4012
10 10 7 0.2867 1.4029
10 10 8 -0.3646 -1.0804
10 10 9 2.7811 -0.5343
10 10 10 0.5348 -0.2916
10 10 11 0.6099 -0.7523
10 11 0 0.3248 0.4924
10 11 1 1.0532 -1.2239
10 11 2 -1.3597 -0.5080
10 11 3 -3.9952 -0.1031
10 11 4 -1.6855 -0.5664
10 11 5 -1.1866 -0.4722
10 11 6 -2.1064 -0.7708
10 11 7 -0.3069 -0.0658
10 11 8 -2.9647 -0.3463
10 11 9 -1.7142 -0.2537
10 11 10 -2.1521 0.5956
10 11 11 0.9446 0.5940
10 12 0 -1.8245 1.7222
10 12 1 -0.6051 -0.0026
10 12 2 -0.9959 0.0738
10 12 3 -0.4283 0.0367
10 12 4 2.5297 0.6785
10 12 5 -2.5176 1.2953
10 12 6 1.6800 -1.2530
10 12 7 0.7937 0.2709
10 12 8 1.3934 0.6920
10 12 9 -0.4914 -0.5929
10 12 10 -1.8506 0.5569
10 12 11 1.2109 -1.9406
10 13 0 1.3843 -0.3652
10 13 1 0.8780 -1.2908
10 13 2 0.5204 0.7132
10 13 3 3.3302 -0.7975
10 13 4 0.4584 0.0192
10 13 5 -0.1597 0.8261
10 13 6 3.4710 -0.3339
10 13 7 -1.3059 0.5888
10 13 8 3.9682 0.6064
10 13 9 0.7809 0.1655
10 13 10 -0.9500 0.5834
10 14 0 -2.6224 0.2446
10 14 1 -3.9175 -0.3090
10 14 2 -0.6674 0.8482
10 14 3 -2.6625 -1.2288
10 14 4 -3.2344 -0.0663
10 14 5 -1.3542 -0.5916
10 14 6 -1.6697 -0.0863
10 14 7 -3.8364 -0.3824
10 14 8 -0.5023 -0.3576
10 14 9 0.4381 -0.3020
10 14 10 2.0124 -0.5826
10 15 0 -0.3207 -0.4363
10 15 1 0.1444 0.2213
10 15 2 -0.1617 0.2437
10 15 3 -2.4334 -0.8819
10 15 4 1.3964 1.4808
10 15 5 0.8101 -0.2973
10 15 6 0.5460 1.3707
10 15 7 1.3837 0.4075
10 15 8 -1.0929 0.1695
10 15 9 -1.9649 0.1024
10 16 0 1.5555 -0.8368
10 16 1 -0.5760 0.3458
10 16 2 -0.2064 0.2223
10 16 3 -1.4835 0.0615
10 16 4 2.1044 -0.2505
10 16 5 -1.5278 -1.0717
10 16 6 -0.0733 -0.3355
10 16 7 1.4225 0.6480
10 16 8 -0.9913 -1.0729
10 16 9 -0.9836 0.8373
10 17 0 0.0062 -0.8025
10 17 1 -0.8650 0.4732
10 17 2 -0.7525 -0.0380
10 17 3 0.3538 1.0243
10 17 4 -1.6519 -0.2474
10 17 5 -1.4524 -0.1434
10 17 6 0.6865 -0.2265
10 17 7 -0.0861 0.0392
10 17 8 3.6221 -0.8641
10 18 0 -1.2122 0.4826
10 18 1 -1.1846 0.8433
10 18 2 0.1170 -0.9465
10 18 3 1.3512 1.2157
10 18 4 -2.1682 0.5095
10 18 5 0.2695 1.6610
10 18 6 -1.6443 0.2158
10 18 7 -3.6189 -0.1428
10 19 0 -2.6663 1.0996
10 19 1 -0.7156 0.0348
10 19 2 -3.7291 -0.9969
10 19 3 -1.3917 -0.2804
10 19 4 -3.0552 -0.5182
10 19 5 1.4471 0.6218
10 19 6 0.4858 -0.1471
10 20 0 2.4574 -0.1679
10 20 1 2.7074 -0.3946
10 20 2 1.1961 0.9155
10 20 3 1.0772 -0.0067
10 20 4 2.2268 -1.4369
10 20 5 1.3774 0.5303
10 20 6 0.3888 -0.0129
10 21 0 1.1943 0.4507
10 21 1 -4.0308 -0.4931
10 21 2 -0.3163 2.1651
10 21 3 -4.8657 -0.0466
10 21 4 0.3959 0.4150
10 22 0 4.4297 1.3548
10 22 1 -5.1636 -1.1098
10 22 2 6.2315 0.8235
10 22 3 -1.3820 -1.3696
10 23 0 3.2532 -0.1696
10 23 1 -5.3374 -0.4197
10 23 2 3.7875 0.0726
11 0 0 3.0248 -2.5249
11 0 2 -0.1969 -1.1783
11 0 4 -5.5765 -1.2892
11 0 6 -9.8229 3.4842
11 0 8 -7.4499 0.5521
11 0 10 -6.6557 0.9348
11 0 12 -0.8996 0.1109
11 1 0 -5.2311 -0.7577
11 1 1 3.5520 3.5160
11 1 2 -3.6721 -2.4322
11 1 3 5.2025 5.9157
11 1 4 4.4113 -0.6350
11 1 5 6.8427 -1.5378
11 1 6 4.1609 -1.7752
11 1 7 4.6071 0.0750
11 1 8 1.7136 1.2128
11 1 9 3.5082 -3.9610
11 1 10 -0.6782 -0.5993
11 1 11 1.8479 -2.8710
11 1 12 -2.7085 -0.8737
11 2 0 -12.5948 -0.2423
11 2 1 3.3703 -3.5760
11 2 2 -11.8346 -2.2670
11 2 3 -0.2027 3.3235
11 2 4 -9.7922 0.7277
11 2 5 -3.9554 4.0072
11 2 6 -5.2184 -0.2133
11 2 7 -3.9892 0.9532
11 2 8 -4.1640 0.8441
11 2 9 -2.5453 -0.3732
11 2 10 -1.5371 -0.8052
11 2 11 1.1045 -4.6879
11 3 0 1.4619 3.5686
11 3 1 10.3708 -2.4726
11 3 2 3.3189 1.6754
11 3 3 7.6581 -3.8905
11 3 4 1.4902 -2.4887
11 3 5 3.3534 1.6961
11 3 6 4.3100 -1.1612
11 3 7 4.8385 -0.1733
11 3 8 2.9585 -1.5066
11 3 9 1.2953 2.1783
11 3 10 0.7503 1.4250
11 3 11 -1.4357 0.1843
11 4 0 -4.1414 0.5502
11 4 1 -2.6839 -0.0093
11 4 2 -3.5741 1.7139
11 4 3 -1.3302 -0.6243
11 4 4 -0.9571 1.4349
11 4 5 -3.1411 -0.4495
11 4 6 -4.0425 1.2879
11 4 7 -3.5476 -0.4195
11 4 8 -5.7839 -1.0592
11 4 9 -0.2957 -0.7972
11 4 10 -4.5255 -2.5067
11 4 11 -3.3264 -0.4583
11 5 0 -0.9747 0.2593
11 5 1 0.5971 -1.9841
11 5 2 -1.8513 -0.9072
11 5 3 -2.1840 0.0448
11 5 4 1.9492 0.0323
11 5 5 -0.2727 -0.8603
11 5 6 3.1781 0.1275
11 5 7 0.3894 1.7194
11 5 8 2.4435 0.6187
11 5 9 4.0362 0.2645
11 5 10 0.4967 -0.0006
11 5 11 1.4176 -0.6078
11 6 0 -2.4821 -0.9936
11 6 1 4.8885 0.0301
11 6 2 0.0399 0.8564
11 6 3 1.9427 -0.4285
11 6 4 1.1495 0.2948
11 6 5 1.6715 -1.3646
11 6 6 0.5591 0.6652
11 6 7 -1.0058 -0.3061
11 6 8 -0.8701 -1.2544
11 6 9 -3.2976 -0.7486
11 6 10 0.3304 -0.5721
11 6 11 0.2649 0.2587
11 7 0 -2.9329 -1.7235
11 7 1 2.7179 -0.1339
11 7 2 -0.4748 -0.0089
11 7 3 -0.0581 -1.0101
11 7 4 -1.9287 1.4122
11 7 5 -1.9827 -0.2363
11 7 6 -2.1201 0.8951
11 7 7 0.7351 -0.5298
11 7 8 0.4827 0.7253
11 7 9 -3.7342 -0.5400
11 7 10 2.0168 0.0787
11 7 11 -4.8841 -1.5919
11 8 0 -1.7911 0.0226
11 8 1 -2.1306 0.5904
11 8 2 -1.9759 -2.1791
11 8 3 2.4926 -0.7580
11 8 4 -0.6976 1.2846
11 8 5 3.0161 0.1887
11 8 6 -1.0919 0.1084
11 8 7 2.6260 -1.0845
11 8 8 -1.0156 1.4999
11 8 9 -1.5362 -0.4092
11 8 10 1.0061 1.2446
11 8 11 -4.0679 -2.1616
11 9 0 1.2871 0.7924
11 9 1 -1.0319 0.4789
11 9 2 0.9049 0.0282
11 9 3 1.6240 0.0953
11 9 4 -2.0991 -1.2631
11 9 5 3.1061 -0.1111
11 9 6 -1.3802 -0.2529
11 9 7 2.1912 0.3139
11 9 8 0.5029 -0.0737
11 9 9 3.5458 -0.4961
11 9 10 0.8076 0.6050
11 10 0 -0.6903 -1.2669
11 10 1 0.5600 -1.4464
11 10 2 -0.2581 0.4817
11 10 3 -2.6305 0.6608
11 10 4 -0.2596 -1.1343
11 10 5 -0.1395 -0.4754
11 10 6 -1.6214 1.0150
11 10 7 -1.2568 0.3796
11 10 8 -3.1363 -0.5503
11 10 9 1.3412 -0.8447
11 10 10 -1.7172 -0.8586
11 11 0 -2.0495 0.8598
11 11 1 2.2953 -0.6455
11 11 2 -2.1120 -0.1818
11 11 3 -1.4424 0.4413
11 11 4 2.6057 0.2803
11 11 5 -2.8087 0.4445
11 11 6 2.4909 0.2457
11 11 7 -0.3483 -0.2430
11 11 8 -0.2184 0.6659
11 11 9 -1.0027 0.0381
11 11 10 -1.6922 -0.0553
11 12 0 1.9975 0.9035
11 12 1 0.8409 0.0010
11 12 2 0.3965 -0.5013
11 12 3 2.3178 -0.3169
11 12 4 1.7800 0.3256
11 12 5 -0.6021 0.7748
11 12 6 2.7198 -0.9288
11 12 7 0.1917 -0.5913
11 12 8 1.8644 -0.3403
11 12 9 -2.1287 0.0447
11 13 0 -3.5919 -0.4445
11 13 1 -4.1720 -0.7755
11 13 2 -0.4765 0.2957
11 13 3 -1.1688 -0.7983
11 13 4 -3.8876 0.1730
11 13 5 -0.0529 0.1891
11 13 6 -2.0071 0.6683
11 13 7 0.2952 0.9769
11 13 8 3.1920 0.5654
11 13 9 1.9333 1.6855
11 14 0 -1.4888 0.0791
11 14 1 -0.1751 0.4453
11 14 2 0.8258 0.4943
11 14 3 -1.4086 -0.4252
11 14 4 0.5687 -0.1493
11 14 5 1.9338 -0.8739
11 14 6 -2.2922 -0.0810
11 14 7 -0.1492 -0.3155
11 14 8 -3.7066 -0.5341
11 15 0 -0.4964 -0.8043
11 15 1 1.7573 0.7364
11 15 2 -2.8480 -0.2698
11 15 3 -0.7751 0.4147
11 15 4 0.0714 0.4115
11 15 5 -0.1558 0.2447
11 15 6 -0.2970 0.1395
11 15 7 1.8194 0.9531
11 15 8 -2.3658 -0.8756
11 16 0 0.4793 -0.9061
11 16 1 -0.5542 0.6149
11 16 2 -0.2672 -0.7420
11 16 3 -0.2974 1.1638
11 16 4 0.2744 -0.6885
11 16 5 0.1121 0.2571
11 16 6 1.1119 -0.6283
11 16 7 2.9612 1.0255
11 17 0 -3.3998 0.2341
11 17 1 -1.7699 0.8584
11 17 2 -0.0527 -0.3117
11 17 3 -1.3434 1.4787
11 17 4 -1.7601 0.3129
11 17 5 -2.7695 0.5028
11 17 6 -2.3395 0.4499
11 18 0 -3.4213 0.5527
11 18 1 -0.0277 -0.1143
11 18 2 -0.7609 -1.8254
11 18 3 -0.4027 -0.0975
11 18 4 0.1425 -0.5331
11 18 5 1.1959 0.8807
11 18 6 -0.0792 0.7112
11 19 0 -0.5735 1.4296
11 19 1 3.0210 0.0966
11 19 2 -1.3742 0.6868
11 19 3 0.6714 -0.0083
11 19 4 -0.5039 -0.8731
11 19 5 2.7679 0.1931
11 20 0 -0.8179 0.4502
11 20 1 -2.0591 -1.0440
11 20 2 -2.9508 2.0660
11 20 3 -2.7963 0.0117
11 20 4 -3.9005 -0.3006
11 21 0 1.5972 0.4727
11 21 1 -0.5592 -0.7065
11 21 2 2.2185 1.3028
11 22 0 -3.5383 0.3225
11 22 1 -1.4639 0.9016
12 0 0 -0.3984 -0.3258
12 0 2 5.7951 -2.9199
12 0 4 5.8973 -2.2845
12 0 6 4.9241 1.5511
12 0 8 3.2796 -0.0683
12 0 10 -1.9779 1.4554
12 1 0 -7.9684 -0.8499
12 1 1 -4.1874 0.6488
12 1 2 -3.8984 -1.6092
12 1 3 -5.6957 6.0997
12 1 4 -1.2577 -0.6785
12 1 5 -6.3355 2.1333
12 1 6 -0.6627 -0.4427
12 1 7 -5.7760 -0.9950
12 1 8 1.7769 -0.7981
12 1 9 -3.6970 -3.3957
12 1 10 2.5120 0.1620
12 2 0 10.3082 0.1872
12 2 1 1.7764 -3.4566
12 2 2 4.6628 -0.7433
12 2 3 1.4190 -1.4305
12 2 4 4.8668 0.6161
12 2 5 2.7228 2.5878
12 2 6 3.7296 -0.0674
12 2 7 1.1539 1.2863
12 2 8 1.3762 1.4743
12 2 9 -2.7213 0.6860
12 2 10 3.5214 -0.1229
12 3 0 5.4398 2.4500
12 3 1 -8.8639 -1.3729
12 3 2 3.1575 2.1779
12 3 3 -6.8246 -3.7218
12 3 4 -0.4294 0.2224
12 3 5 -5.8274 -0.5927
12 3 6 -2.0471 -0.7137
12 3 7 -3.1351 -0.3061
12 3 8 -1.1581 -1.0308
12 3 9 -3.8006 -1.1129
12 3 10 -1.7143 -1.1821
12 4 0 5.6336 -1.3174
12 4 1 -1.6949 -0.3137
12 4 2 6.9571 1.2192
12 4 3 0.7584 0.1361
12 4 4 3.7114 1.9788
12 4 5 1.4141 -1.2017
12 4 6 3.3510 1.7682
12 4 7 1.3050 -0.4469
12 4 8 3.4574 0.4886
12 4 9 3.2084 -0.2334
12 4 10 -0.1709 -0.2135
12 5 0 -0.9656 -0.5963
12 5 1 -3.9198 -1.3579
12 5 2 -2.3496 -0.8106
12 5 3 -2.2092 -0.6312
12 5 4 -2.3693 -0.2855
12 5 5 -1.7940 -0.5486
12 5 6 -1.0157 0.1388
12 5 7 -6.0861 -0.5541
12 5 8 -1.0427 0.8084
12 5 9 -2.7560 -1.8779
12 5 10 -0.0657 0.2513
12 6 0 2.9498 -1.1636
12 6 1 4.5023 0.8659
12 6 2 0.2686 0.7111
12 6 3 4.0479 -0.7828
12 6 4 0.2913 0.7228
12 6 5 3.4144 -0.8374
12 6 6 1.7697 1.3798
12 6 7 1.9648 -1.0078
12 6 8 0.9007 1.5280
12 6 9 -1.6208 -1.5986
12 7 0 -1.1345 -1.2901
12 7 1 0.3049 -0.3630
12 7 2 -2.9206 -0.6012
12 7 3 0.9743 0.0224
12 7 4 -1.1372 0.6308
12 7 5 -1.3153 0.4369
12 7 6 -2.1108 1.0993
12 7 7 0.9049 -1.7697
12 7 8 -2.2529 1.1330
12 7 9 -0.3225 -2.4190
12 8 0 -1.0867 0.7120
12 8 1 -0.5861 0.4403
12 8 2 -0.6046 -1.6174
12 8 3 0.8082 0.1644
12 8 4 0.0075 -0.7405
12 8 5 0.9902 -0.1128
12 8 6 0.5709 -0.4351
12 8 7 3.6843 -1.1496
12 8 8 -0.4881 1.1284
12 8 9 4.5890 0.4065
12 9 0 -0.2185 0.1845
12 9 1 0.0130 -0.4418
12 9 2 2.9037 -0.0738
12 9 3 -1.5471 1.3560
12 9 4 1.5160 -0.4933
12 9 5 -1.2560 0.8736
12 9 6 -0.2527 0.5926
12 9 7 -2.2304 0.7194
12 9 8 -1.7612 -0.2798
12 9 9 1.2914 0.3065
12 10 0 -0.0603 -0.5777
12 10 1 -0.7111 -0.6633
12 10 2 -0.6707 -0.1209
12 10 3 -3.8432 0.5489
12 10 4 1.8175 -1.0947
12 10 5 -2.2354 -0.6369
12 10 6 2.0566 0.5523
12 10 7 -2.0920 -0.0012
12 10 8 -0.0858 -0.5933
12 11 0 4.6761 0.4856
12 11 1 0.7906 0.1433
12 11 2 1.4183 -0.4491
12 11 3 2.4739 0.1293
12 11 4 2.2149 0.0807
12 11 5 0.8644 0.9322
12 11 6 2.2603 -0.0129
12 11 7 0.1420 0.1916
12 11 8 1.6051 -1.1940
12 12 0 -0.6991 0.0412
12 12 1 -5.8757 -0.1067
12 12 2 -0.1325 -0.1857
12 12 3 -1.6371 -0.2620
12 12 4 -3.6947 0.8672
12 12 5 0.7845 0.6874
12 12 6 -2.0801 -0.3065
12 12 7 3.0148 0.8346
12 12 8 1.8242 0.0856
12 13 0 -1.6141 0.0847
12 13 1 -0.7959 -0.4635
12 13 2 1.0457 0.3354
12 13 3 0.4083 -1.0676
12 13 4 -0.4952 -0.5088
12 13 5 1.9875 -1.1864
12 13 6 -3.2557 -0.4090
12 13 7 0.3897 -0.1983
12 14 0 -0.1201 -0.7712
12 14 1 2.1093 0.6602
12 14 2 -3.0223 0.7157
12 14 3 0.2855 0.9239
12 14 4 -1.0175 0.5795
12 14 5 -0.1990 0.8255
12 14 6 -0.1096 0.3490
12 15 0 0.5810 -0.3290
12 15 1 0.6484 1.0301
12 15 2 -3.0508 -0.3276
12 15 3 2.0743 0.3196
12 15 4 -1.0710 0.1025
12 15 5 1.2096 0.4305
12 15 6 1.8938 -0.1510
12 16 0 -1.4531 -0.6395
12 16 1 -2.1890 -0.2513
12 16 2 0.0026 -1.0304
12 16 3 -1.3249 0.2037
12 16 4 -1.2087 0.2975
12 16 5 -0.3866 -0.3347
12 17 0 -2.9662 0.5641
12 17 1 0.7116 0.2750
12 17 2 -0.9648 -0.1039
12 17 3 -0.1112 0.4265
12 17 4 -0.7693 0.3778
12 18 0 -1.2837 1.6240
12 18 1 0.8646 0.2401
12 18 2 -2.3670 -0.0946
12 18 3 1.7473 -0.0093
12 19 0 0.9065 0.8576
12 19 1 -1.1515 -1.2739
12 19 2 -2.2988 1.5634
12 20 0 3.1555 0.0343
12 20 1 -1.9658 -0.2722
13 0 0 -8.4479 0.4152
13 0 2 -3.1038 -2.0766
13 0 4 -6.3578 -3.4250
13 0 6 -3.1979 1.4512
13 0 8 2.4780 -2.2936
13 1 0 3.0473 -0.3207
13 1 1 2.3709 -1.1470
13 1 2 -2.2182 0.9993
13 1 3 4.5285 4.1290
13 1 4 -0.7961 -1.0618
13 1 5 3.7801 4.9030
13 1 6 -1.6165 -0.8201
13 1 7 -0.6937 0.7454
13 1 8 -0.4112 -0.5134
13 2 0 3.5251 0.3056
13 2 1 -0.3251 -4.2900
13 2 2 -4.2165 -0.4529
13 2 3 0.6144 -3.1050
13 2 4 -3.8516 0.2376
13 2 5 2.3422 0.8769
13 2 6 -3.3284 -2.0091
13 2 7 2.0983 3.0508
13 2 8 -5.6186 1.1448
13 3 0 -0.7273 1.6782
13 3 1 6.1208 -0.4278
13 3 2 1.1401 1.9459
13 3 3 3.3536 -0.5666
13 3 4 -0.3416 0.4507
13 3 5 1.6856 -0.3302
13 3 6 -0.4546 -1.1059
13 3 7 4.5399 -0.7513
13 3 8 -1.1448 -1.5875
13 4 0 -11.1232 -2.3094
13 4 1 1.2165 -0.1462
13 4 2 -5.8370 -0.5311
13 4 3 1.4440 0.3352
13 4 4 -5.1748 0.0031
13 4 5 -1.2858 0.3202
13 4 6 -5.3484 1.7055
13 4 7 -0.1776 -0.3678
13 4 8 -2.4830 -0.6600
13 5 0 0.4053 -0.4864
13 5 1 6.3364 0.4270
13 5 2 0.8784 -1.1574
13 5 3 6.2929 0.1366
13 5 4 2.0957 -0.1323
13 5 5 6.3863 -0.3290
13 5 6 1.4041 -0.3218
13 5 7 0.5827 0.4922
13 5 8 -1.2408 -0.1245
13 6 0 -0.3672 -1.2372
13 6 1 -0.8621 1.4963
13 6 2 -4.5955 -0.6640
13 6 3 -3.3201 -0.1448
13 6 4 -4.6202 0.7001
13 6 5 -0.7561 -1.2724
13 6 6 -2.8820 -0.0359
13 6 7 0.8139 0.2479
13 6 8 -1.1279 -2.6588
13 7 0 0.4940 -1.6633
13 7 1 -0.2557 0.3672
13 7 2 3.2891 -0.7230
13 7 3 1.6681 1.0015
13 7 4 3.7777 0.0017
13 7 5 0.9951 1.4514
13 7 6 2.0277 0.1613
13 7 7 2.1267 1.4802
13 7 8 1.5673 -2.2729
13 8 0 1.3233 0.1835
13 8 1 -2.5829 0.2747
13 8 2 2.8770 -0.8194
13 8 3 -2.4682 0.2156
13 8 4 -0.4236 -0.5520
13 8 5 -3.4524 0.8312
13 8 6 -1.1823 -2.0405
13 8 7 -2.9324 1.7809
13 9 0 0.9428 -0.0340
13 9 1 -2.8434 -0.7462
13 9 2 0.9136 0.0084
13 9 3 -1.7191 0.5855
13 9 4 1.5259 0.0256
13 9 5 0.9603 1.0044
13 9 6 2.9525 -1.5085
13 9 7 -2.0596 1.4339
13 10 0 3.8273 -0.3230
13 10 1 3.0664 -0.1193
13 10 2 0.6288 0.0642
13 10 3 3.1877 -0.5790
13 10 4 -0.0203 -0.5181
13 10 5 0.9471 1.0115
13 10 6 0.8563 0.6259
13 10 7 -0.6533 0.7283
13 11 0 -4.0572 0.0983
13 11 1 -2.0986 0.3219
13 11 2 -5.4581 0.8254
13 11 3 0.1379 -0.4029
13 11 4 -3.8052 -0.3530
13 11 5 0.5757 -0.2897
13 11 6 -0.3407 -1.1592
13 12 0 -2.6112 -0.0577
13 12 1 3.4644 -1.0387
13 12 2 1.1537 0.3607
13 12 3 2.2715 -0.4549
13 12 4 1.8648 1.6327
13 12 5 0.9796 0.3264
13 12 6 -0.6797 1.4713
13 13 0 -4.2298 0.1354
13 13 1 1.0818 -0.0954
13 13 2 -3.9322 1.0738
13 13 3 -2.4344 -0.2039
13 13 4 -0.7223 0.3597
13 13 5 -3.3541 -1.1758
13 14 0 2.1163 -0.5021
13 14 1 -0.1224 0.8789
13 14 2 0.7430 0.6721
13 14 3 0.9756 -0.1991
13 14 4 1.6526 0.8610
13 15 0 1.3348 -0.8664
13 15 1 -4.1544 -0.8194
13 15 2 2.4714 -0.5697
13 15 3 -1.8269 -1.2198
13 15 4 1.9119 1.6521
13 16 0 -0.7617 1.0455
13 16 1 -3.5314 0.4618
13 16 2 0.7136 0.4764
13 16 3 -6.3715 -0.6360
13 17 0 -0.7204 0.2566
13 17 1 0.8888 -0.4227
13 17 2 0.7344 0.4958
13 18 0 0.3885 1.7046
13 18 1 -1.6853 -0.1685
14 0 0 0.1464 2.0369
14 0 2 1.6342 1.5188
14 0 4 2.0357 -2.9346
14 0 6 -1.8437 1.4006
14 1 0 5.2748 0.3099
14 1 1 -2.0479 -3.5087
14 1 2 2.1372 1.3344
14 1 3 -3.6108 1.0021
14 1 4 0.5185 -0.2003
14 1 5 -1.3354 2.7465
14 1 6 -1.0428 -0.6300
14 1 7 -1.4595 4.1710
14 2 0 3.0147 -0.2666
14 2 1 -1.3786 -3.5771
14 2 2 3.5445 -0.5790
14 2 3 -4.1896 -2.5792
14 2 4 2.5542 1.7505
14 2 5 0.1153 -2.3126
14 2 6 1.8196 -3.6639
14 2 7 1.7435 1.1957
14 3 0 -4.7035 -0.0897
14 3 1 -0.5774 1.5295
14 3 2 2.2687 0.9061
14 3 3 -3.1304 0.1635
14 3 4 2.5056 1.0057
14 3 5 -6.0912 1.9156
14 3 6 0.7024 0.6946
14 4 0 1.5651 -2.5726
14 4 1 1.0968 0.7062
14 4 2 2.3442 -1.0032
14 4 3 2.9565 -0.7895
14 4 4 3.6923 -1.5359
14 4 5 -0.8682 0.7151
14 4 6 1.3638 -1.7622
14 5 0 3.4184 0.5105
14 5 1 -4.3568 1.0111
14 5 2 -1.9156 -0.5206
14 5 3 -3.7978 1.1618
14 5 4 -1.5877 -0.3942
14 5 5 -0.1455 0.5220
14 5 6 3.2018 -2.0386
14 6 0 4.2951 -1.4907
14 6 1 0.1660 0.0609
14 6 2 3.7106 -0.4590
14 6 3 0.6905 1.7184
14 6 4 1.7410 -0.0924
14 6 5 0.4645 1.5356
14 6 6 1.1107 -0.1880
14 7 0 0.6792 0.2774
14 7 1 -2.1326 -0.2594
14 7 2 0.0547 -0.5350
14 7 3 -2.9947 0.5859
14 7 4 -0.6458 -2.9205
14 7 5 -4.1722 1.5184
14 7 6 -1.3847 0.0765
14 8 0 -0.7217 0.7098
14 8 1 0.7659 -0.9666
14 8 2 2.4861 0.4337
14 8 3 2.2394 1.6608
14 8 4 4.1101 0.8668
14 8 5 3.3522 1.3645
14 9 0 -1.2166 1.4522
14 9 1 1.7323 -1.2400
14 9 2 -1.4300 -1.1255
14 9 3 -1.6128 -0.8420
14 9 4 -2.7091 -0.6244
14 9 5 -1.3046 -0.4952
14 10 0 -3.4791 0.3905
14 10 1 -0.0163 0.3185
14 10 2 -2.4856 1.2378
14 10 3 0.8434 -0.5249
14 10 4 -0.1297 -0.3206
14 11 0 0.5145 0.6796
14 11 1 2.4704 -0.5062
14 11 2 1.9364 1.6874
14 11 3 1.8723 0.3812
14 11 4 1.6812 1.7530
14 12 0 -2.6358 0.3727
14 12 1 -4.0928 -1.1660
14 12 2 -2.7161 0.2415
14 12 3 -5.0457 -0.5134
14 13 0 5.3562 -0.2815
14 13 1 0.9729 0.4406
14 13 2 3.8759 -0.1032
14 13 3 2.6806 0.6854
14 14 0 -0.2831 -0.3983
14 14 1 -5.1652 0.8408
14 14 2 0.6954 -1.0314
14 15 0 -1.4559 0.2630
14 15 1 -1.5240 0.6321
14 16 0 -1.3801 0.1954
15 0 0 3.6770 3.0802
15 0 2 -1.9078 4.7968
15 0 4 -4.9549 -1.5171
15 1 0 1.7618 -2.1213
15 1 1 -0.7137 -6.3655
15 1 2 2.6889 0.4907
15 1 3 0.6528 -1.3743
15 1 4 -0.0730 1.1181
15 2 0 -1.1692 0.6672
15 2 1 2.1683 -0.2765
15 2 2 0.3468 0.0794
15 2 3 -1.5022 -1.3420
15 2 4 0.3003 3.3759
15 3 0 -2.2174 -0.4456
15 3 1 1.6935 1.2222
15 3 2 -3.3221 -0.5962
15 3 3 1.3851 -1.7245
15 3 4 2.4664 0.4368
15 4 0 1.6221 0.4855
15 4 1 0.4799 1.2509
15 4 2 -1.3420 1.5313
15 4 3 3.7899 -0.4385
15 4 4 -0.2625 1.7343
15 5 0 1.8960 -0.5688
15 5 1 -2.2239 -1.2459
15 5 2 0.2402 -0.5398
15 5 3 -2.1099 -0.1467
15 5 4 -4.2783 2.1771
15 6 0 1.4541 -0.3340
15 6 1 0.3358 0.7775
15 6 2 0.9066 0.6112
15 6 3 -0.5061 -0.0821
15 6 4 -1.0786 2.3096
15 7 0 -1.0183 -0.5365
15 7 1 2.7978 -0.4213
15 7 2 1.7836 0.3477
15 7 3 3.5676 -0.9610
15 8 0 -4.4453 0.6873
15 8 1 -0.2004 -1.0338
15 8 2 -4.3981 0.1516
15 8 3 -2.7471 -1.5091
15 9 0 -0.5171 1.1202
15 9 1 2.6060 -0.1506
15 9 2 0.3074 0.7565
15 10 0 0.7101 0.4832
15 10 1 0.0476 0.4358
15 10 2 -0.8133 1.9349
15 11 0 0.1292 -1.0789
15 11 1 -2.5760 0.1009
15 12 0 3.7539 -1.9380
15 12 1 1.6812 0.6312
15 13 0 -3.7392 -1.2676
16 0 0 0.9159 -1.6914
16 0 2 3.2182 3.0508
16 1 0 -0.1427 -2.1106
16 1 1 0.8975 -2.9593
16 1 2 3.6445 -0.3105
16 2 0 -4.4549 1.1098
16 2 1 0.5552 2.0375
16 2 2 -4.5780 -0.4898
16 3 0 1.1278 0.3016
16 3 1 4.2800 0.8049
16 3 2 -1.6959 0.0742
16 4 0 -1.7551 0.0343
16 4 1 -3.4578 -0.7591
16 5 0 2.3580 -0.2338
16 5 1 0.7897 0.2143
16 6 0 0.1013 -0.7303
16 6 1 0.8553 -0.5902
16 7 0 -1.8351 1.0084
16 8 0 1.2213 1.3332
0 0 0 0.0 0.0
;
_shelx_fab_checksum              71504
_olex2_submission_special_instructions 'No special instructions were received'
_oxdiff_exptl_absorpt_empirical_details 
;
Empirical correction (ABSPACK) includes:
- Absorption correction using spherical harmonics
- Frame scaling
;
_oxdiff_exptl_absorpt_empirical_full_max 1.589
_oxdiff_exptl_absorpt_empirical_full_min 0.686
